# Supplementary material for: Omics Analysis of Chemoresistant Triple Negative Breast Cancer Cells Reveals Novel Metabolic Vulnerabilities
Source: Cells. 2022 Aug 31;11(17):2719. doi: 10.3390/cells11172719 (PMC9454761; doi:10.3390/cells11172719)
Supplement: Supplementary file 1 [file cells-11-02719-s001.zip]

Archive with 2 entries (2 files):
- Suppl. Table S1.xlsx
- Supplementary Materials.pdf
