# Supplementary material for: Omics Analysis of Chemoresistant Triple Negative Breast Cancer Cells Reveals Novel Metabolic Vulnerabilities
Source: Cells. 2022 Aug 31;11(17):2719. doi: 10.3390/cells11172719 (PMC9454761; doi:10.3390/cells11172719)
Supplement: Supplementary file 1 [file cells-11-02719-s001.zip › Suppl. Table S1.xlsx]

## Sheet: upregulated genes
	Parental reads 1st sample	Parental reads 2nd sample	Average Parental reads	PTX reads 1st sample	PTX reads 2nd sample	Average PTX Reads	log2FoldChange	padj
VAT1L	0	0	0	621	371	496	11.2756	8.02577e-14
ABCB1	5	26	15.5	39270	23481	31375.5	10.7564	4.33141e-24
AMPH	0	0	0	302	212	257	10.3478	1.12523e-11
STEAP4	0	0	0	190	105	147.5	9.51646	7.78208e-10
DPT	0	0	0	175	112	143.5	9.49529	8.37381e-10
FYB2	0	0	0	173	93	133	9.36375	1.66828e-09
DMRT1	0	0	0	127	81	104	9.0304	8.0079e-09
LINC00922	0	0	0	114	67	90.5	8.81952	2.20163e-08
AQP9	3	3	3	1760	1066	1413	8.76881	4.24242e-46
MMP1	0	1	0.5	251	149	200	8.52505	1.32254e-08
DHRS9	2	1	1.5	637	416	526.5	8.35594	1.77063e-21
EFR3B	0	0	0	77	47	62	8.27864	2.66392e-07
UBE2QL1	0	0	0	75	40	57.5	8.15315	4.84153e-07
ACAN	0	0	0	62	49	55.5	8.15174	4.78513e-07
CYYR1	0	0	0	73	36	54.5	8.06627	7.31335e-07
GPNMB	1	0	0.5	195	97	146	8.05247	1.15273e-07
ESM1	0	0	0	56	42	49	7.9653	1.09006e-06
METTL7B	0	0	0	71	31	51	7.95592	1.24928e-06
C19orf81	0	0	0	58	33	45.5	7.82347	2.0523e-06
EMP2	12	5	8.5	2357	1690	2023.5	7.81027	2.04688e-96
FAM167B	0	0	0	55	33	44	7.78173	2.44748e-06
LOC102724908	0	0	0	46	38	42	7.75532	2.7772e-06
LRRC26	0	0	0	37	41	39	7.68636	4.11284e-06
MT1E	37	35	36	7517	6718	7117.5	7.56506	1.36798e-131
ABCB4	2	0	1	255	136	195.5	7.49084	1.3693e-11
CHRNA9	0	0	0	45	23	34	7.38997	1.34798e-05
VSX1	0	0	0	35	28	31.5	7.33614	1.64724e-05
ITK	0	0	0	35	26	30.5	7.28009	2.0628e-05
ATP6V0D2	0	0	0	45	19	32	7.27972	2.25545e-05
CPA4	11	8	9.5	1876	1251	1563.5	7.26562	3.01593e-91
UGT1A7	0	0	0	43	19	31	7.23926	2.61579e-05
KLK1	0	0	0	28	29	28.5	7.22501	2.74536e-05
PDE3A	0	0	0	40	19	29.5	7.17631	3.29903e-05
SHROOM2	4	1	2.5	444	319	381.5	7.16968	9.82009e-25
ACOX2	2	0	1	181	117	149	7.1243	1.99064e-10
NR2F1	1	0	0.5	93	56	74.5	7.10699	5.55212e-06
CMPK2	0	0	0	36	19	27.5	7.08779	4.60889e-05
GRIN2A	0	0	0	36	18	27	7.05474	5.31045e-05
C1orf226	2	0	1	164	112	138	7.02108	4.25868e-10
PLCXD3	2	0	1	178	99	138.5	7.00068	5.259e-10
SLITRK2	0	0	0	23	25	24	6.98323	7.26722e-05
RGS4	0	0	0	34	17	25.5	6.97228	7.34126e-05
CALB2	1	0	0.5	83	49	66	6.93011	1.11181e-05
CEND1	2	0	1	150	100	125	6.87592	1.22594e-09
VWA5A	6	3	4.5	724	407	565.5	6.85631	1.2642e-38
LOC100130238	0	0	0	18	24	21	6.81636	0.000148388
CROT	157	137	147	22534	12917	17725.5	6.79169	0
KCNF1	1	2	1.5	193	142	167.5	6.71372	2.91855e-13
PTPRC	0	1	0.5	75	40	57.5	6.70993	2.52234e-05
LINC01550	1	0	0.5	56	50	53	6.667	3.09394e-05
IL24	3	0	1.5	195	129	162	6.66538	6.30119e-13
RHOXF1-AS1	0	1	0.5	64	44	54	6.65096	3.06904e-05
MCF2	1	1	1	125	87	106	6.63469	5.82728e-09
SOD3	2	2	2	210	197	203.5	6.61468	2.09592e-16
DAPK2	0	1	0.5	59	45	52	6.60957	3.59655e-05
LOC105376382	0	0	0	29	11	20	6.58951	0.000339943
SERPINB3	0	0	0	27	12	19.5	6.57122	0.000348705
SULT1B1	0	0	0	28	11	19.5	6.55695	0.000379056
RPRML	1	1	1	98	94	96	6.53309	1.39548e-08
IRX6	1	0	0.5	44	47	45.5	6.47068	6.65855e-05
CP	2	0	1	114	74	94	6.46358	2.2109e-08
LINC00519	0	0	0	28	9	18.5	6.45899	0.000572745
UNC5D	0	0	0	26	10	18	6.43909	0.00058308
GSDMC	3	3	3	345	214	279.5	6.43359	8.61137e-23
DEFB1	0	0	0	21	13	17	6.41368	0.000588751
BTNL9	0	0	0	18	15	16.5	6.40849	0.000601437
GDF6	0	0	0	22	12	17	6.39794	0.00063014
MMP3	2	0	1	114	63	88.5	6.35733	4.75268e-08
SPANXB1	1	0	0.5	42	40	41	6.30589	0.000116218
MAT1A	0	0	0	18	13	15.5	6.29995	0.000875485
SBSN	1	1	1	103	64	83.5	6.27586	6.60988e-08
DBF4	654	546	600	65961	35066	50513.5	6.26251	0
OLFML2B	0	0	0	21	10	15.5	6.2482	0.00108715
AQP8	0	0	0	15	14	14.5	6.23664	0.00111018
MUC13	1	0	0.5	62	22	42	6.22008	0.00017267
GCNT3	0	0	0	17	12	14.5	6.20081	0.00123614
SLC12A8	3	4	3.5	322	222	272	6.18319	6.49158e-24
TP53TG1	92	64	78	6971	4969	5970	6.17289	0
S1PR5	1	0	0.5	54	25	39.5	6.16212	0.000193768
SULT1E1	3	1	2	203	108	155.5	6.16041	7.02369e-14
LINC00702	0	0	0	16	12	14	6.15793	0.00143155
IGFL2-AS1	3	1	2	188	118	153	6.15754	5.84726e-14
ITGAX	0	0	0	13	14	13.5	6.15186	0.00150902
ACPP	0	0	0	20	9	14.5	6.14527	0.00155606
SELENOP	2	4	3	305	161	233	6.14519	3.68041e-20
S1PR3	6	4	5	470	284	377	6.12769	1.56184e-32
SPP1	0	0	0	15	12	13.5	6.11374	0.00166073
SYT3	0	0	0	15	12	13.5	6.11374	0.00166073
SYT17	7	4	5.5	487	322	404.5	6.10445	2.408e-35
LOC100128242	0	0	0	16	11	13.5	6.09436	0.00176675
F2RL2	23	18	20.5	1864	1126	1495	6.07788	1.01313e-117
EEPD1	5	3	4	325	243	284	6.06913	1.10572e-25
CREG2	0	1	0.5	46	27	36.5	6.06355	0.000250212
TKTL1	0	0	0	15	11	13	6.04814	0.00205623
CPPED1	33	30	31.5	2734	1690	2212	6.02427	3.47128e-168
CAMK1D	1	0	0.5	37	31	34	6.02007	0.000304523
TSPAN8	0	0	0	10	14	12	6.01473	0.00247522
ZNF280A	0	0	0	10	14	12	6.01473	0.00247522
IL7R	25	22	23.5	2068	1178	1623	5.98988	6.19261e-125
CDH11	0	1	0.5	48	22	35	5.97224	0.000354169
ST18	2	1	1.5	131	73	102	5.97081	5.56982e-10
LINC01204	0	0	0	16	9	12.5	5.95812	0.00277601
HSPB3	0	0	0	13	11	12	5.95102	0.00282377
SLC44A3	1	0	0.5	37	28	32.5	5.94218	0.00039158
TIAM1	2	1	1.5	99	91	95	5.93228	9.22408e-10
GRM8	0	0	0	14	10	12	5.92931	0.00301066
PCLO	0	0	0	14	10	12	5.92931	0.00301066
LUADT1	0	0	0	9	13	11	5.89297	0.00364104
NLRP3	0	0	0	16	8	12	5.88482	0.00354229
DKKL1	0	0	0	10	12	11	5.87006	0.00377759
ADAMTS15	2	0	1	66	55	60.5	5.86437	1.13842e-06
ADAM19	6	0	3	210	139	174.5	5.86422	4.50583e-05
NR1H4	0	0	0	17	7	12	5.86193	0.00390719
BPIFB4	0	0	0	14	9	11.5	5.85453	0.00381716
HIST1H2BL	0	0	0	14	9	11.5	5.85453	0.00381716
AKAP12	82	46	64	4831	3057	3944	5.84769	5.59076e-268
LINC00517	0	0	0	15	8	11.5	5.83127	0.00415352
WFDC3	0	0	0	15	8	11.5	5.83127	0.00415352
ABCB11	0	0	0	12	10	11	5.82353	0.00420319
ADRA1B	9	4	6.5	426	334	380	5.79846	1.33416e-35
ENAM	0	0	0	17	6	11.5	5.78328	0.00510445
MYBPC1	0	1	0.5	31	27	29	5.78009	0.00064652
SHISA9	0	0	0	11	10	10.5	5.7676	0.00500912
MPP4	1	0	0.5	35	23	29	5.76058	0.000710531
DNAAF1	0	0	0	15	7	11	5.75102	0.00537337
FGL1	0	0	0	15	7	11	5.75102	0.00537337
LINC00840	0	0	0	16	6	11	5.72583	0.00599039
CCDC184	0	1	0.5	31	25	28	5.71929	0.000779277
LINC00299	0	0	0	14	7	10.5	5.69217	0.00636327
SLC25A40	460	410	435	31590	16971	24280.5	5.66756	0
HLA-DPA1	0	0	0	15	6	10.5	5.66598	0.0070503
RCAN2	0	1	0.5	35	19	27	5.61641	0.00108913
SLC4A8	9	5	7	444	283	363.5	5.59877	2.90999e-35
PLP1	1	0	0.5	36	17	26.5	5.59085	0.00126254
ACTBL2	6	5	5.5	342	223	282.5	5.58181	5.28148e-28
KYNU	16	12	14	927	518	722.5	5.56973	6.20848e-65
RSAD2	1	3	2	119	83	101	5.55431	6.76371e-11
CHRFAM7A	0	1	0.5	28	22	25	5.55139	0.0013205
CHST4	1	0	0.5	42	11	26.5	5.52762	0.00179191
PRG4	2	2	2	109	82	95.5	5.49292	1.49333e-10
THRB	8	2	5	278	191	234.5	5.46867	7.1985e-24
LILRB4	3	0	1.5	78	60	69	5.46296	6.32172e-08
ARL14	0	1	0.5	30	18	24	5.45783	0.00175537
AMN1	1	2	1.5	87	55	71	5.45139	4.52017e-08
PTH1R	0	1	0.5	34	15	24.5	5.45005	0.00186681
KRT222	1	2	1.5	99	46	72.5	5.44313	6.01168e-08
LOC101928674	1	0	0.5	29	17	23	5.41342	0.0021104
INHBA	2	1	1.5	86	51	68.5	5.40546	7.69973e-08
SLC2A5	1	2	1.5	80	55	67.5	5.38872	7.55988e-08
LINC02202	1	1	1	43	43	43	5.378	1.70127e-05
KIR3DL2	4	1	2.5	101	110	105.5	5.37776	1.1726e-11
KRTAP1-5	0	1	0.5	29	16	22.5	5.35356	0.0024101
SP8	3	5	4	207	141	174	5.33977	1.71601e-18
RGS9	1	0	0.5	26	17	21.5	5.33009	0.00268474
SERTAD4-AS1	3	1	2	88	78	83	5.32293	1.40029e-09
KCNK3	0	1	0.5	25	18	21.5	5.32105	0.00262204
ANO2	1	0	0.5	25	17	21	5.3012	0.00291854
SERTAD4	3	7	5	258	165	211.5	5.28713	4.55281e-22
ADGRD1	6	2	4	193	131	162	5.2539	1.75703e-17
SERPINB4	0	1	0.5	21	19	20	5.2451	0.00330502
COLEC12	0	3	1.5	72	49	60.5	5.21192	3.2129e-07
ADGRE4P	1	0	0.5	22	17	19.5	5.21093	0.00379347
CD1D	7	3	5	222	163	192.5	5.18887	8.70922e-21
RUNDC3B	27	30	28.5	1436	812	1124	5.17589	1.11494e-98
CYTH4	0	2	1	35	39	37	5.14903	5.63174e-05
PAMR1	1	0	0.5	20	17	18.5	5.14746	0.00456423
SRI	1709	1354	1531.5	67475	45273	56374	5.10566	0
S1PR1	4	4	4	161	129	145	5.10288	3.24411e-16
ELOVL3	2	0	1	43	29	36	5.09625	8.447e-05
LOC100507477	0	1	0.5	22	15	18.5	5.09551	0.00497953
ADA2	1	1	1	55	19	37	5.0307	0.000119631
PDK4	6	1	3.5	155	88	121.5	5.01668	2.11112e-13
GOLGA7B	3	0	1.5	61	41	51	5.01494	2.18946e-06
ADGRF1	1	0	0.5	16	17	16.5	5.01162	0.00677179
NOS1AP	2	2	2	79	58	68.5	5.00967	2.37888e-08
VGF	169	152	160.5	5804	4950	5377	4.99852	1.90977e-250
DHRS2	18	15	16.5	628	481	554.5	4.99051	3.69231e-56
HSPA6	0	1	0.5	16	17	16.5	4.98555	0.00687991
DKK1	14	14	14	571	350	460.5	4.92769	3.22545e-47
LAMA4	1	1	1	42	23	32.5	4.8973	0.000185661
KIAA1549L	25	15	20	714	542	628	4.89714	7.221e-63
BCL11B	8	1	4.5	171	112	141.5	4.89542	1.14654e-15
TM4SF1	252	208	230	9062	5563	7312.5	4.88002	0
LINC02057	5	5	5	214	108	161	4.87304	2.62789e-17
SHANK1	1	1	1	35	27	31	4.87187	0.0002059
LYPD3	2	0	1	26	32	29	4.86572	0.000312733
SVEP1	7	6	6.5	235	166	200.5	4.8557	2.68133e-22
MTUS1	14	5	9.5	364	217	290.5	4.83463	1.96444e-30
DNER	162	107	134.5	4881	3274	4077.5	4.83128	1.59366e-277
DEPP1	6	5	5.5	194	138	166	4.82558	9.30579e-19
NPAS3	5	5	5	191	114	152.5	4.81578	4.66349e-17
CCDC151	2	0	1	29	28	28.5	4.80943	0.000365486
LINP1	7	4	5.5	192	132	162	4.79164	2.57399e-18
MAN1C1	4	2	3	97	77	87	4.78928	1.7615e-10
SNAP25	12	7	9.5	343	219	281	4.78827	2.60786e-30
ATRNL1	3	4	3.5	125	80	102.5	4.76156	5.36191e-12
NR2F1-AS1	2	1	1.5	51	34	42.5	4.73347	1.19596e-05
LINC01234	12	9	10.5	353	240	296.5	4.72547	3.22352e-32
MGAT5B	13	11	12	357	305	331	4.71946	6.44495e-35
PTPRN2	3	2	2.5	86	55	70.5	4.71748	1.2056e-08
SLCO1B3	5	5	5	177	106	141.5	4.70802	5.13771e-16
ELMO1	20	9	14.5	495	313	404	4.70554	5.50774e-42
LINC02289	1	1	1	34	22	28	4.70259	0.000448814
LMCD1	36	18	27	842	635	738.5	4.70175	1.34399e-71
FMOD	1	1	1	31	24	27.5	4.69916	0.000457461
GPR19	2	2	2	71	41	56	4.68834	4.92679e-07
C20orf197	18	7	12.5	452	242	347	4.68207	9.5318e-35
MX2	13	7	10	336	212	274	4.67795	1.25793e-29
NAT16	4	0	2	68	40	54	4.67139	1.05015e-06
SORBS1	22	14	18	616	361	488.5	4.65234	1.28899e-49
NRGN	5	11	8	247	184	215.5	4.65059	1.94283e-23
DIO2	270	160	215	7552	4060	5806	4.64192	7.44689e-227
ADGRE1	16	14	15	504	304	404	4.63923	3.03024e-42
TLR6	3	0	1.5	45	31	38	4.59971	3.99689e-05
COL13A1	15	8	11.5	328	257	292.5	4.59922	1.45959e-31
KCNMB4	16	11	13.5	406	278	342	4.57144	6.92296e-37
GAS1	21	24	22.5	665	458	561.5	4.54054	2.22902e-57
PGBD5	3	0	1.5	34	35	34.5	4.51428	7.84812e-05
LINC01444	5	4	4.5	141	80	110.5	4.50017	8.97209e-13
ARSE	13	11	12	320	245	282.5	4.47618	7.86247e-31
ISLR	5	3	4	91	87	89	4.42962	9.45091e-11
ADORA1	1	2	1.5	43	27	35	4.42341	7.72389e-05
LIFR-AS1	4	7	5.5	158	97	127.5	4.4123	1.63126e-14
NDRG4	7	8	7.5	208	135	171.5	4.40738	2.45975e-19
NCAM1	97	87	92	2571	1620	2095.5	4.40075	3.76701e-169
CYP4B1	5	4	4.5	121	81	101	4.39112	5.2403e-12
EPHB6	3	3	3	81	54	67.5	4.39012	2.1018e-08
WNT5B	1	1	1	24	20	22	4.38589	0.00174651
LOC102723885	2	3	2.5	64	47	55.5	4.37558	3.92436e-07
KLF17	2	0	1	25	18	21.5	4.37165	0.00231236
TRIML2	2	1	1.5	33	31	32	4.36903	0.000128557
CPZ	2	11	6.5	156	142	149	4.36594	0.000169159
ADAM22	36	22	29	804	474	639	4.35423	3.06419e-62
LINC01588	5	5	5	122	93	107.5	4.34131	9.32839e-13
MT2A	2367	1764	2065.5	45829	40610	43219.5	4.33631	3.52858e-281
TEX29	3	0	1.5	34	28	31	4.33346	0.000208713
CDC20B	1	1	1	22	20	21	4.32966	0.0022047
LOC101927322	1	1	1	26	17	21.5	4.32207	0.00222462
RIPOR2	255	241	248	6724	3990	5357	4.31108	1.34846e-261
KCNG2	8	8	8	167	162	164.5	4.30806	3.20353e-18
ANKRD1	7	5	6	141	109	125	4.30413	1.34606e-14
LINC00706	1	1	1	28	15	21.5	4.29753	0.00249539
CORO1A	3	4	3.5	79	66	72.5	4.29358	5.49593e-09
MC5R	1	1	1	25	17	21	4.29296	0.00248839
FNDC4	1	1	1	19	21	20	4.28379	0.00274311
LINC00619	1	2	1.5	38	25	31.5	4.27606	0.000183136
PCDHB13	5	3	4	106	61	83.5	4.27317	6.20426e-10
METTL7A	14	6	10	259	152	205.5	4.25968	3.89219e-22
CRYM	1	1	1	26	15	20.5	4.23773	0.00309982
APOD	3	7	5	132	75	103.5	4.23224	1.00137e-11
RSPO2	1	1	1	30	12	21	4.2292	0.00344583
AIM2	13	8	10.5	277	150	213.5	4.2275	1.05811e-22
APLP1	6	4	5	104	91	97.5	4.2261	1.26475e-11
GPRC5A	36	17	26.5	616	431	523.5	4.22493	6.78934e-52
LINC00525	3	1	2	52	28	40	4.21355	2.84692e-05
ROR2	1	2	1.5	34	25	29.5	4.1947	0.000288941
PRUNE2	2	0	1	26	13	19.5	4.18937	0.00479354
PCDHGA9	2	3	2.5	65	35	50	4.18517	2.53036e-06
ADGRF4	7	5	6	136	96	116	4.18481	1.49004e-13
TRPV2	4	2	3	71	45	58	4.17804	2.7178e-07
TMEFF2	4	1	2.5	63	34	48.5	4.1746	4.01208e-06
PDE4B	3	2	2.5	71	29	50	4.16888	4.30638e-06
P2RX6	2	2	2	46	31	38.5	4.16598	3.11581e-05
AKR1C1	87	60	73.5	1707	1112	1409.5	4.16478	9.35396e-123
PDGFRA	311	261	286	7066	4082	5574	4.16445	5.97342e-260
IL1RAPL2	2	4	3	77	41	59	4.15342	3.38611e-07
PLAC8	50	55	52.5	1192	808	1000	4.14703	1.97147e-90
SHC4	2	3	2.5	66	32	49	4.14293	4.02085e-06
SLC16A13	1	1	1	30	10	20	4.13867	0.0050529
IFIT3	51	41	46	1089	642	865.5	4.11995	1.38005e-79
SEMA5A	240	165	202.5	4556	2942	3749	4.11449	1.54221e-232
LINC01085	8	10	9	214	124	169	4.10568	1.99953e-18
POTEC	1	2	1.5	32	23	27.5	4.08964	0.000506717
HRK	2	1	1.5	39	17	28	4.08294	0.000649732
HIF1A-AS1	2	1	1.5	31	22	26.5	4.06243	0.000648725
HIST1H2BG	3	0	1.5	21	28	24.5	4.06241	0.00111245
SLC38A4	7	1	4	94	49	71.5	4.06165	3.34107e-08
EGLN3	90	67	78.5	1675	1121	1398	4.05946	2.16236e-121
CALCRL	2	7	4.5	103	61	82	4.0439	2.43194e-09
GCNT4	3	2	2.5	65	26	45.5	4.03078	1.39221e-05
HIST1H2AM	1	1	1	28	9	18.5	4.02226	0.00759341
ZNF114	5	1	3	50	47	48.5	3.98743	3.31247e-06
HERC5	6	1	3.5	83	37	60	3.98214	6.80139e-07
PI3	29	22	25.5	529	334	431.5	3.97745	9.03917e-44
ACTG2	5	1	3	64	36	50	3.96612	3.55242e-06
ABLIM2	78	74	76	1443	1081	1262	3.96586	1.71783e-104
TOX	9	7	8	162	105	133.5	3.96008	4.71703e-15
TMEM100	4	4	4	79	54	66.5	3.9557	3.84023e-08
NPR1	20	16	18	352	243	297.5	3.95354	1.95207e-31
SHC3	9	5	7	125	101	113	3.94783	5.75035e-13
SLC17A7	1	2	1.5	30	20	25	3.94139	0.0010764
CYP2S1	4	2	3	56	41	48.5	3.93909	3.06019e-06
DMBX1	5	3	4	73	56	64.5	3.93755	5.8625e-08
MNX1	3	1	2	41	24	32.5	3.92638	0.000192923
LINC00520	0	3	1.5	35	17	26	3.92508	0.00137241
GTSE1-DT	2	3	2.5	58	26	42	3.90978	2.92621e-05
MAP6	3	2	2.5	51	30	40.5	3.90877	2.67979e-05
TMEM130	8	2	5	85	68	76.5	3.88539	5.90483e-09
ABCA13	55	62	58.5	1185	689	937	3.87441	8.43665e-77
ZNF366	1	2	1.5	27	20	23.5	3.86462	0.00155848
TFPI2	1533	1146	1339.5	26434	15597	21015.5	3.86094	0
RTN4R	10	6	8	137	106	121.5	3.85279	1.03181e-13
JAM2	7	5	6	117	67	92	3.82471	1.84799e-10
TSPAN13	88	70	79	1508	898	1203	3.8162	6.90379e-99
TUBB3	546	426	486	7637	6535	7086	3.80557	1.34101e-194
SERPINA6	4	8	6	117	67	92	3.79911	3.61311e-10
DCN	163	135	149	2781	1692	2236.5	3.79638	3.38377e-155
IQGAP2	20	11	15.5	312	156	234	3.79241	1.21496e-22
THSD4	56	60	58	998	711	854.5	3.78256	2.73609e-74
WNT7B	13	12	12.5	184	167	175.5	3.74956	2.08752e-18
TSPAN10	1	2	1.5	27	17	22	3.74807	0.00265331
EVI2B	5	6	5.5	97	62	79.5	3.74033	3.39179e-09
APBA1	15	9	12	194	144	169	3.7391	3.69809e-18
LBH	13	8	10.5	194	108	151	3.73259	6.84807e-16
GLIS1	8	8	8	116	106	111	3.73104	2.49029e-12
HIST1H2BH	12	5	8.5	139	98	118.5	3.72648	5.4734e-13
PRRX1	7	1	4	68	43	55.5	3.72451	1.62665e-06
LOC728158	7	2	4.5	75	50	62.5	3.72132	2.2855e-07
LOC101927391	6	6	6	119	56	87.5	3.7199	1.68859e-09
CHGB	9	5	7	114	81	97.5	3.71921	4.7132e-11
PXYLP1	256	228	242	4251	2576	3413.5	3.70222	4.56815e-188
MT1G	3	4	3.5	58	40	49	3.70108	4.17862e-06
CYB5R2	4	3	3.5	58	39	48.5	3.69748	4.57432e-06
RAB38	3	2	2.5	41	28	34.5	3.69629	0.000126484
SKIDA1	12	2	7	135	60	97.5	3.68876	1.48223e-09
GALNT15	311	276	293.5	4966	3181	4073.5	3.68649	7.64421e-216
SLC6A15	0	3	1.5	26	17	21.5	3.68235	0.00394199
LINC01356	5	3	4	62	46	54	3.67765	1.21835e-06
C10orf90	40	34	37	629	389	509	3.67294	5.06236e-48
CLDN14	4	1	2.5	35	30	32.5	3.66029	0.000217706
PPP1R3B	7	7	7	128	65	96.5	3.6478	2.18509e-10
KITLG	108	94	101	1764	992	1378	3.64651	1.05249e-98
AMTN	2	1	1.5	21	18	19.5	3.64554	0.00457056
LOC101927417	4	4	4	63	44	53.5	3.64381	1.52582e-06
CCDC152	6	1	3.5	67	28	47.5	3.64261	2.11461e-05
MAGEC1	65	78	71.5	1191	750	970.5	3.64253	8.17978e-75
OASL	49	32	40.5	591	463	527	3.63148	8.19424e-48
TUBA1A	266	223	244.5	3877	2560	3218.5	3.61725	5.44382e-193
PDE1C	1	3	2	37	18	27.5	3.6126	0.0010813
ACKR1	3	4	3.5	54	38	46	3.61196	9.84815e-06
CEMIP	22	18	20	279	225	252	3.58135	3.83451e-25
INSIG1	266	207	236.5	3785	2284	3034.5	3.57139	4.46937e-173
ASRGL1	3	0	1.5	20	16	18	3.56064	0.00857304
SLC30A3	7	2	4.5	77	37	57	3.55067	2.28053e-06
C21orf59-TCP10L	1	3	2	31	20	25.5	3.53754	0.00151004
KIF20A	691	443	567	8687	5293	6990	3.52682	1.57742e-202
DOCK3	10	4	7	91	76	83.5	3.52557	3.07557e-09
KCNC4	5	1	3	40	31	35.5	3.51763	0.000152657
BOC	25	26	25.5	350	267	308.5	3.50819	1.51246e-29
CA9	0	3	1.5	20	17	18.5	3.49387	0.00856265
TMEM215	1	2	1.5	17	18	17.5	3.48018	0.00835425
ARHGAP6	4	3	3.5	49	34	41.5	3.47665	3.46038e-05
RFX8	5	2	3.5	42	38	40	3.47349	4.89117e-05
RAB3B	20	3	11.5	159	100	129.5	3.47336	0.000550434
BAIAP2L2	44	47	45.5	577	482	529.5	3.4623	1.02467e-43
EVA1A	45	31	38	542	348	445	3.45182	7.1417e-41
USP51	2	4	3	45	27	36	3.4491	0.000164445
HIST1H2BD	9	10	9.5	122	97	109.5	3.44179	1.17174e-11
RGS2	58	38	48	732	397	564.5	3.43848	7.05842e-46
HIST1H2BJ	3	1	2	22	22	22	3.435	0.00309982
KIF13A	5	1	3	38	29	33.5	3.43309	0.00027877
C5AR2	15	8	11.5	156	107	131.5	3.43258	1.31617e-13
POU3F2	3	1	2	33	14	23.5	3.42532	0.00339026
XIRP2	6	1	3.5	57	24	40.5	3.41675	0.000134847
MGP	16	15	15.5	226	133	179.5	3.41558	9.87806e-18
GDA	260	170	215	3136	1807	2471.5	3.41506	2.33446e-127
PSCA	24	21	22.5	266	234	250	3.4091	2.0845e-23
LOC100505501	4	2	3	36	30	33	3.40241	0.000261505
CADM3	96	93	94.5	1270	870	1070	3.3997	2.88162e-82
OAS2	12	10	11	152	97	124.5	3.39617	6.24885e-13
GSG1	5	4	4.5	57	43	50	3.39161	5.8283e-06
GALNT9	9	6	7.5	101	66	83.5	3.38174	4.46812e-09
CCBE1	109	92	100.5	1404	856	1130	3.37951	2.5677e-85
MDGA1	1	4	2.5	30	26	28	3.37868	0.00103791
BAIAP3	5	1	3	42	24	33	3.37613	0.000419643
VASH2	6	0	3	46	20	33	3.36883	0.00085664
ATP8B1	100	88	94	1267	818	1042.5	3.36571	1.75375e-81
CAVIN2	241	167	204	2876	1655	2265.5	3.36223	2.39244e-123
ARID5B	85	99	92	1253	799	1026	3.3601	2.78411e-71
FBN1	116	93	104.5	1358	932	1145	3.35971	1.71915e-88
TMEM170B	11	11	11	169	80	124.5	3.35361	6.12583e-12
ST3GAL5	26	19	22.5	297	194	245.5	3.35014	1.31669e-23
APOBEC3B	218	125	171.5	2151	1520	1835.5	3.34552	4.28774e-103
EGFLAM	155	125	140	1891	1171	1531	3.34306	1.16553e-106
FBXL7	98	65	81.5	1072	676	874	3.32458	1.85199e-68
CD22	7	3	5	68	39	53.5	3.3207	5.20221e-06
E2F8	30	19	24.5	341	188	264.5	3.31828	8.85102e-24
NPR3	250	195	222.5	3073	1743	2408	3.31744	7.57579e-127
MYOM2	3	2	2.5	35	19	27	3.31533	0.00144028
ADD3	17	8	12.5	186	85	135.5	3.31067	2.68596e-12
MISP3	4	1	2.5	35	18	26.5	3.30645	0.00190899
CXADRP3	3	4	3.5	42	32	37	3.30599	0.000134459
HMGCS1	1045	872	958.5	13106	7504	10305	3.30407	9.13399e-218
ADRA2C	2	2	2	21	20	20.5	3.29785	0.00494036
VCAN	429	395	412	5551	3194	4372.5	3.28117	2.93399e-157
FAM213A	7	1	4	53	29	41	3.27702	0.000126257
C1QL1	58	38	48	522	436	479	3.25806	1.12308e-38
LINC01029	14	20	17	239	121	180	3.25218	1.12285e-15
CARD16	74	64	69	868	547	707.5	3.2502	2.36948e-57
ST3GAL6-AS1	7	2	4.5	51	38	44.5	3.25016	3.82506e-05
SEPT4	4	2	3	29	29	29	3.23996	0.000828717
DLGAP5	419	276	347.5	4515	2557	3536	3.23758	2.28545e-133
PCSK1	42	28	35	442	263	352.5	3.22615	1.18156e-30
SH3TC2	1	3	2	21	19	20	3.22495	0.0067846
CEACAM1	7	3	5	59	39	49	3.21208	1.53118e-05
SLC19A3	5	3	4	52	28	40	3.20668	0.000115169
MPP2	21	13	17	207	127	167	3.1962	8.65965e-16
ACACB	25	23	24	279	188	233.5	3.18128	1.40648e-21
FMN1	4	2	3	29	27	28	3.18047	0.00115175
ECM1	52	31	41.5	472	324	398	3.17765	7.71135e-34
GASAL1	4	5	4.5	63	28	45.5	3.17687	5.80288e-05
PLCE1	81	83	82	1000	603	801.5	3.1682	5.39713e-58
RN7SL832P	4	2	3	25	29	27	3.15611	0.00150085
FAM218A	10	8	9	107	65	86	3.14706	9.38278e-09
CDKN2C	148	112	130	1419	1005	1212	3.13328	2.03774e-84
MSMO1	307	236	271.5	3474	1740	2607	3.12872	5.61186e-96
SSC5D	3	2	2.5	20	24	22	3.11892	0.00446417
MMP15	109	73	91	897	750	823.5	3.11801	9.99619e-55
SYP	3	2	2.5	27	19	23	3.11612	0.00395119
STON2	30	21	25.5	280	187	233.5	3.10173	4.49256e-21
PCDHB8	6	3	4.5	47	34	40.5	3.0967	0.000108238
ADGRG1	36	14	25	254	190	222	3.09271	2.41836e-18
ITGA7	13	13	13	128	106	117	3.09202	2.63137e-11
NOD2	1	4	2.5	28	19	23.5	3.09044	0.00463486
USP18	24	22	23	233	181	207	3.08683	1.02513e-18
IFI44	71	68	69.5	766	501	633.5	3.08111	5.12138e-49
IGF2BP3	32	15	23.5	283	146	214.5	3.07915	2.47944e-17
SYNGR3	22	16	19	193	146	169.5	3.07853	9.81567e-16
SSX1	5	2	3.5	40	23	31.5	3.07487	0.000877425
IFIT2	54	49	51.5	600	342	471	3.0706	1.09855e-36
PTPRR	13	8	10.5	109	77	93	3.06472	3.12822e-09
EDIL3	207	161	184	2135	1192	1663.5	3.05628	5.07914e-90
MYPN	229	158	193.5	2104	1332	1718	3.05238	5.20628e-101
LINC01144	5	0	2.5	24	18	21	3.052	0.00960767
CDH18	97	89	93	1078	605	841.5	3.05164	2.31768e-56
MUC1	16	13	14.5	155	102	128.5	3.04771	3.39574e-12
SRPX2	11	15	13	146	88	117	3.04125	8.72413e-11
ADRA1D	21	17	19	175	151	163	3.03541	1.0017e-14
ALDOC	66	57	61.5	630	435	532.5	3.01792	3.15366e-42
PCDHGA2	3	3	3	28	23	25.5	3.00833	0.00264031
DNAH5	69	54	61.5	680	392	536	3.00809	1.90565e-40
ANK3	240	195	217.5	2376	1406	1891	3.00551	8.97199e-103
TMEM173	48	38	43	422	310	366	3.00437	2.60202e-30
DPF1	53	35	44	418	321	369.5	2.99747	9.07171e-30
TMEM132D	39	41	40	423	268	345.5	2.99622	5.66788e-28
CIDEC	6	6	6	63	40	51.5	2.9903	1.7198e-05
PCDH18	9	10	9.5	106	59	82.5	2.98716	6.46661e-08
LAMA1	131	108	119.5	1247	790	1018.5	2.98564	4.36808e-70
MAP1A	21	15	18	179	123	151	2.97831	8.9134e-14
EFHD1	4	4	4	43	25	34	2.96548	0.000619637
IFIT1	26	22	24	243	159	201	2.96398	1.20827e-17
CNTNAP3	5	5	5	58	28	43	2.9599	0.000141468
APOL3	127	131	129	1308	860	1084	2.95977	1.93904e-67
GNG2	107	75	91	967	549	758	2.94523	1.23132e-50
TP53INP2	94	67	80.5	788	533	660.5	2.94507	5.55046e-49
ARNT2	19	18	18.5	179	125	152	2.94053	1.16268e-13
FZD2	27	24	25.5	218	191	204.5	2.93674	3.99366e-17
ACAT2	333	291	312	3191	1974	2582.5	2.9365	5.2361e-122
VEPH1	5	6	5.5	59	33	46	2.93097	7.37698e-05
LIPH	6	3	4.5	49	25	37	2.92476	0.000462733
CMTM8	5	4	4.5	41	31	36	2.91779	0.00039209
VWA1	10	5	7.5	58	57	57.5	2.90597	8.07622e-06
RPP25	19	19	19	169	133	151	2.90551	2.62235e-13
YTHDF3-AS1	5	2	3.5	30	24	27	2.89466	0.00261338
PLEKHA7	4	4	4	32	30	31	2.89122	0.00109016
KIF3C	34	35	34.5	323	226	274.5	2.89098	2.49063e-22
LINC02104	11	10	10.5	104	64	84	2.88786	5.85515e-08
SYNPO2	16	15	15.5	151	95	123	2.8777	5.03908e-11
CDH6	136	113	124.5	1231	735	983	2.86721	1.22258e-62
SCG5	62	31	46.5	442	277	359.5	2.86335	5.64478e-26
LOC102503427	2	6	4	42	23	32.5	2.85592	0.00155393
ARRB1	57	60	58.5	514	385	449.5	2.84774	1.80196e-32
TMEM132B	4	2	3	33	14	23.5	2.83415	0.00774959
DAW1	3	3	3	28	18	23	2.82859	0.00654842
HOXA5	9	4	6.5	61	37	49	2.82469	6.05623e-05
HSPA1A	22	12	17	142	110	126	2.82465	5.92393e-11
RBP4	8	9	8.5	75	54	64.5	2.82335	2.71828e-06
DOCK2	12	9	10.5	96	63	79.5	2.82307	1.70811e-07
HIST2H2AC	12	8	10	80	67	73.5	2.81497	5.17249e-07
FLRT3	12	13	12.5	112	77	94.5	2.81343	1.32501e-08
LINC01521	56	35	45.5	391	283	337	2.81098	1.00449e-25
KRT75	2406	1959	2182.5	18283	13878	16080.5	2.80072	1.45053e-183
ANKRD31	6	5	5.5	53	30	41.5	2.7964	0.000239932
PDE8B	65	48	56.5	526	317	421.5	2.7918	5.56756e-31
TPPP	28	17	22.5	170	152	161	2.78931	4.58917e-13
FGF5	8	10	9	92	46	69	2.78918	3.01411e-06
HMGCR	974	824	899	8626	4915	6770.5	2.78909	8.10424e-144
LOC339685	4	3	3.5	29	22	25.5	2.78546	0.00408453
SLC45A1	19	10	14.5	126	85	105.5	2.7817	3.0447e-09
ITGB8	18	14	16	147	90	118.5	2.78143	2.64495e-10
CASC10	52	43	47.5	417	281	349	2.77947	7.17895e-27
UBASH3B	255	189	222	1955	1296	1625.5	2.77731	1.53148e-89
SAMD15	10	7	8.5	82	44	63	2.77036	6.50618e-06
ESR2	6	7	6.5	56	39	47.5	2.76339	7.88759e-05
GPR143	4	4	4	34	24	29	2.75925	0.00229965
SHANK3	27	25	26	204	167	185.5	2.75735	5.72182e-15
CDA	13	14	13.5	112	83	97.5	2.75681	1.13312e-08
IL1R2	3	5	4	39	21	30	2.75676	0.00248839
C11orf91	5	8	6.5	52	42	47	2.75502	9.96927e-05
KCNN4	14	4	9	74	52	63	2.75116	1.03519e-05
TGM2	794	616	705	5746	4284	5015	2.75029	7.09129e-143
STX1B	12	8	10	70	68	69	2.74298	2.00715e-06
ZNF426-DT	4	5	4.5	42	24	33	2.74171	0.00135717
NR4A3	9	1	5	33	33	33	2.73361	0.00205627
EXOC3-AS1	108	93	100.5	840	578	709	2.72166	3.01245e-47
SORT1	790	706	748	6583	4089	5336	2.71972	3.85543e-143
PCDHB12	18	12	15	133	79	106	2.71571	4.67322e-09
PCDHB14	30	29	29.5	244	170	207	2.71122	2.17185e-16
CNR1	210	178	194	1770	993	1381.5	2.70846	4.63738e-68
XKR3	82	48	65	586	327	456.5	2.70497	3.92039e-29
ANK1	25	20	22.5	179	132	155.5	2.70368	7.99048e-13
CAPN5	10	9	9.5	74	57	65.5	2.70125	3.7108e-06
KCNQ3	96	90	93	790	513	651.5	2.70038	7.82598e-43
DNMT3B	34	25	29.5	241	167	204	2.69998	3.14233e-16
PHOSPHO1	18	6	12	92	69	80.5	2.69443	7.60285e-07
CRYBG1	2	6	4	41	18	29.5	2.68693	0.0045702
RNF122	4	9	6.5	52	39	45.5	2.68603	0.000217113
SAMD9L	53	42	47.5	448	222	335	2.6835	6.01322e-22
H2AFX	1526	1372	1449	10680	8881	9780.5	2.68012	2.55452e-112
ZNF85	10	4	7	56	38	47	2.67599	0.000143554
FAM83D	529	329	429	3461	2320	2890.5	2.67009	2.90538e-95
HHIP	124	104	114	962	601	781.5	2.66892	3.11664e-49
RDM1	13	9	11	96	55	75.5	2.66798	1.13565e-06
NPAS2	95	83	89	721	490	605.5	2.6671	1.54216e-40
SLC8A1	25	30	27.5	241	141	191	2.66553	3.494e-14
ARHGAP5-AS1	29	24	26.5	229	135	182	2.66551	3.5765e-14
FBXO43	2	6	4	40	18	29	2.66495	0.00507657
ANXA6	477	400	438.5	3544	2402	2973	2.66297	3.95347e-120
ACY3	3	5	4	29	25	27	2.66199	0.00424918
DLL3	17	8	12.5	87	76	81.5	2.66102	4.94499e-07
SEMA7A	5	4	4.5	35	25	30	2.64761	0.00245117
RAB3A	5	3	4	28	24	26	2.64419	0.00492269
HHIP-AS1	4	8	6	52	31	41.5	2.64416	0.000502741
ISG15	122	89	105.5	747	619	683	2.62985	1.68588e-39
NR4A2	20	14	17	124	97	110.5	2.62767	3.21068e-09
ST6GALNAC5	7	10	8.5	78	39	58.5	2.62754	3.87054e-05
GTSE1	356	239	297.5	2265	1600	1932.5	2.61889	6.0407e-84
OSBP2	11	6	8.5	56	51	53.5	2.60961	5.16738e-05
ANGPT1	11	10	10.5	94	47	70.5	2.60959	5.04982e-06
RNFT2	12	9	10.5	73	61	67	2.60653	4.79186e-06
CAVIN3	188	149	168.5	1133	1002	1067.5	2.60445	4.28048e-48
CCDC134	39	18	28.5	197	161	179	2.60152	8.63812e-13
LOC102724927	12	15	13.5	105	72	88.5	2.60096	2.00438e-07
LINC00312	4	5	4.5	32	26	29	2.59784	0.00330001
FLI1	10	6	8	66	38	52	2.59547	8.19863e-05
FAT4	59	55	57	437	301	369	2.59447	1.13507e-25
PRR34-AS1	31	28	29.5	223	157	190	2.59135	1.60149e-14
NFATC2	61	46	53.5	417	272	344.5	2.58871	2.36337e-24
HSPB1	1366	1079	1222.5	8094	7186	7640	2.5881	2.25761e-91
NHS	7	6	6.5	55	30	42.5	2.58417	0.000416087
LINC00920	11	11	11	92	52	72	2.58385	3.45636e-06
LMNB1	721	625	673	5463	3268	4365.5	2.57942	1.04617e-119
LINC01186	9	6	7.5	53	41	47	2.57512	0.000158813
FHDC1	7	3	5	35	27	31	2.57508	0.00264415
PRR16	135	115	125	943	646	794.5	2.57091	4.70303e-48
MN1	86	115	100.5	728	553	640.5	2.56472	1.82082e-30
CAPG	136	123	129.5	942	689	815.5	2.56319	4.7153e-47
FLVCR2	79	75	77	624	366	495	2.56276	7.49041e-31
LPAR1	115	88	101.5	798	492	645	2.56196	5.53295e-40
LINC00513	8	6	7	49	38	43.5	2.55888	0.000298258
RXFP1	36	19	27.5	211	133	172	2.55658	1.45676e-12
ELAVL2	9	8	8.5	67	41	54	2.55507	6.14723e-05
RRM2	1701	1283	1492	11805	7085	9445	2.55363	1.91503e-151
SYNM	110	105	107.5	807	549	678	2.55363	7.44408e-41
FBLN5	279	241	260	1977	1301	1639	2.55267	3.17709e-79
SMAD6	49	30	39.5	284	204	244	2.54939	2.35586e-17
AQP3	10	7	8.5	60	45	52.5	2.54857	7.01945e-05
TRPM3	50	35	42.5	318	212	265	2.54801	5.6772e-19
GPR65	6	5	5.5	42	27	34.5	2.54525	0.00154786
RBM47	17	18	17.5	121	96	108.5	2.54494	1.10456e-08
ZNF570	20	18	19	160	83	121.5	2.54362	3.41887e-09
ANXA2R	16	10	13	97	64	80.5	2.54082	8.90088e-07
SELENBP1	25	28	26.5	184	144	164	2.53805	4.09454e-12
TMEM25	70	55	62.5	441	327	384	2.5356	7.57581e-26
HIST2H2BE	20	15	17.5	128	88	108	2.53407	1.01831e-08
IFI6	108	94	101	645	577	611	2.53381	3.08005e-32
SMCO3	28	41	34.5	298	149	223.5	2.53354	2.29965e-13
LOC100286925	18	9	13.5	82	78	80	2.53276	1.54753e-06
FLJ22447	119	92	105.5	838	481	659.5	2.52871	2.72115e-38
RTN4RL1	79	39	59	415	297	356	2.52571	1.22662e-21
BFSP1	26	16	21	154	102	128	2.51933	6.97651e-10
DNM3	56	27	41.5	304	198	251	2.517	2.2028e-16
CYP11A1	22	21	21.5	161	104	132.5	2.51476	3.38356e-10
HRCT1	21	18	19.5	118	113	115.5	2.51145	7.95313e-09
ZNF488	57	50	53.5	409	246	327.5	2.49924	7.85883e-22
TENT5C	10	16	13	105	57	81	2.48759	3.27441e-06
TGFBR3	340	269	304.5	2430	1297	1863.5	2.48638	1.76931e-65
SLC1A1	235	211	223	1721	987	1354	2.47814	2.43614e-59
CDK1	642	510	576	4447	2479	3463	2.46582	1.05925e-91
SEPT6	142	102	122	921	534	727.5	2.46538	1.07948e-39
PCDHB5	37	22	29.5	192	148	170	2.45937	4.03719e-12
PCDH7	93	93	93	643	451	547	2.45455	4.41016e-32
PTGR1	112	74	93	652	432	542	2.45291	1.87575e-32
LINC00707	275	166	220.5	1671	924	1297.5	2.44976	1.39996e-48
PTGES	164	103	133.5	919	623	771	2.44576	3.65889e-41
REEP2	7	10	8.5	58	42	50	2.44546	0.000200929
PPARGC1A	4	6	5	42	19	30.5	2.43937	0.00555815
NUDT8	115	84	99.5	622	508	565	2.43843	1.79078e-31
NRG1	95	105	100	692	476	584	2.43649	1.11472e-31
HIST1H3H	5	4	4.5	31	21	26	2.43461	0.00812084
SORCS1	10	9	9.5	69	42	55.5	2.43284	8.4078e-05
LINC01619	23	15	19	147	76	111.5	2.43253	4.17923e-08
RGS17	25	26	25.5	182	116	149	2.43241	9.75397e-11
CLEC11A	15	21	18	112	95	103.5	2.43222	1.27986e-07
PEG10	1970	1737	1853.5	13783	8008	10895.5	2.43065	9.17332e-123
ERG28	410	312	361	2552	1619	2085.5	2.42853	4.80409e-85
PLOD2	338	251	294.5	2228	1202	1715	2.41994	9.46619e-61
SPC24	110	91	100.5	687	464	575.5	2.41988	1.7551e-34
DLGAP1-AS1	8	4	6	38	29	33.5	2.41806	0.00260662
PRR34	5	11	8	66	31	48.5	2.41764	0.000625522
FBXL16	58	56	57	371	277	324	2.41513	1.21752e-20
MMP24-AS1-EDEM2	21	24	22.5	125	125	125	2.41189	1.17703e-08
NPTXR	71	55	63	415	297	356	2.41092	6.44991e-23
PTGFR	192	172	182	1394	732	1063	2.41071	6.0109e-44
CNN3	190	133	161.5	1151	695	923	2.41065	1.25212e-46
SLC14A1	154	134	144	1051	612	831.5	2.41018	1.39631e-42
TNFSF9	18	11	14.5	86	74	80	2.40891	2.37766e-06
HSPA2	8	4	6	40	27	33.5	2.40295	0.00284207
CTGF	755	555	655	4079	3171	3625	2.39747	2.37577e-90
RYR2	61	58	59.5	439	245	342	2.39506	1.78287e-20
CHST7	103	93	98	579	502	540.5	2.39407	4.77725e-28
COL4A4	12	8	10	71	42	56.5	2.39314	9.18714e-05
FCGR2A	6	5	5.5	38	24	31	2.3887	0.0042184
ANGPTL4	124	113	118.5	690	610	650	2.3884	7.0699e-31
KRT8	2467	1742	2104.5	13028	10039	11533.5	2.38655	1.57184e-112
DPF3	8	9	8.5	71	29	50	2.38599	0.000472147
TPRG1-AS1	10	8	9	62	39	50.5	2.38334	0.000214797
CHI3L1	9	9	9	64	38	51	2.38148	0.000219626
DNAAF3	46	35	40.5	260	187	223.5	2.37801	4.05622e-15
ZNF607	6	12	9	59	43	51	2.37795	0.000316456
LINC01303	23	20	21.5	155	88	121.5	2.37757	9.98904e-09
MAOA	881	750	815.5	5790	3406	4598	2.37583	6.29313e-104
PTPN22	111	78	94.5	676	384	530	2.3755	3.90661e-29
PTCH1	43	40	41.5	311	162	236.5	2.37549	1.40284e-14
PPEF1	15	13	14	103	55	79	2.36835	4.87261e-06
KRT81	13	9	11	69	51	60	2.36813	5.06426e-05
PCDHB3	18	10	14	102	54	78	2.36706	6.99343e-06
C17orf97	12	2	7	40	33	36.5	2.36667	0.00333655
VIM-AS1	19	9	14	101	54	77.5	2.36526	8.93104e-06
LINC02475	10	9	9.5	73	35	54	2.36469	0.000207357
ADAMTS16	43	32	37.5	235	173	204	2.36118	8.16681e-14
LINC01089	16	33	24.5	161	115	138	2.36097	2.97095e-08
ADORA2B	34	30	32	198	150	174	2.35685	5.44541e-12
PTN	44	29	36.5	251	150	200.5	2.35448	3.27719e-13
TMOD1	7	10	8.5	65	32	48.5	2.35369	0.00053506
ZNF141	42	32	37	283	133	208	2.3523	2.09842e-12
WDR66	15	12	13.5	80	65	72.5	2.35166	8.66221e-06
PCDHB10	9	9	9	63	37	50	2.35152	0.000292207
TENT5A	55	45	50	329	217	273	2.34873	1.08294e-17
IFI44L	75	62	68.5	479	277	378	2.34707	2.08279e-22
CLCN4	18	19	18.5	115	86	100.5	2.34631	1.85017e-07
PLPP3	346	286	316	2042	1394	1718	2.34621	8.48568e-73
DYSF	13	14	13.5	89	59	74	2.34366	8.64301e-06
DDAH2	108	82	95	565	448	506.5	2.34154	3.83491e-28
SNORD17	17	22	19.5	120	92	106	2.34141	1.43028e-07
FAM189A2	9	7	8	50	36	43	2.33897	0.000733057
CYP39A1	11	12	11.5	74	51	62.5	2.33558	4.59665e-05
IL22RA1	8	13	10.5	71	45	58	2.33178	0.000135073
ARHGDIB	27	25	26	165	115	140	2.33029	7.62039e-10
PGM2L1	220	167	193.5	1354	755	1054.5	2.32774	8.36436e-46
HIST1H2BC	6	5	5.5	35	24	29.5	2.32712	0.0060324
KIF5A	11	17	14	91	62	76.5	2.32676	1.09607e-05
NREP	457	380	418.5	2791	1735	2263	2.32541	1.16089e-81
ADAMTS14	7	9	8	42	42	42	2.32491	0.00101677
LINC00472	39	34	36.5	255	143	199	2.32389	8.78586e-13
DNAH11	22	16	19	125	78	101.5	2.3154	2.05941e-07
KANK1	124	101	112.5	699	493	596	2.31385	3.21917e-33
RIBC2	17	12	14.5	80	70	75	2.31207	8.52179e-06
SLC22A4	72	36	54	309	247	278	2.31142	1.5279e-15
HMCN1	7	12	9.5	66	38	52	2.30443	0.000391112
IRX5	25	22	23.5	141	105	123	2.29971	1.04742e-08
TK1	678	564	621	3608	2842	3225	2.29942	7.0459e-80
LIFR	1180	1020	1100	7685	4167	5926	2.29711	2.66335e-85
STOX2	19	17	18	113	76	94.5	2.29082	5.97976e-07
SOCS1	56	46	51	289	236	262.5	2.29038	4.94039e-16
MSRA	110	88	99	604	427	515.5	2.29004	3.74357e-29
CCNB1	2831	2105	2468	16120	9842	12981	2.28991	1.05659e-133
SOCS3	127	82	104.5	603	464	533.5	2.28307	1.10851e-27
VSNL1	21	8	14.5	108	45	76.5	2.27659	5.08797e-05
PLK1	957	704	830.5	4782	3668	4225	2.27427	4.70926e-89
RBKS	24	17	20.5	136	78	107	2.27286	1.82648e-07
LOC100288798	18	12	15	88	65	76.5	2.27285	8.30849e-06
GSTO2	20	23	21.5	122	99	110.5	2.27241	1.2276e-07
GEM	21	11	16	90	71	80.5	2.27166	6.25026e-06
PITPNC1	278	200	239	1501	963	1232	2.26854	2.50205e-54
ZBED8	38	32	35	229	135	182	2.26329	1.1409e-11
CCNF	334	257	295.5	1772	1234	1503	2.25657	1.13079e-62
LINC01852	6	8	7	38	33	35.5	2.25561	0.00313811
CSPG4	440	380	410	2296	1830	2063	2.25295	5.57561e-62
ALDH7A1	94	86	90	583	346	464.5	2.24875	6.22941e-25
ANLN	2228	1704	1966	13185	7144	10164.5	2.24627	1.23931e-92
SFN	734	569	651.5	3644	2854	3249	2.24471	2.68635e-78
SEMA3A	15	5	10	67	34	50.5	2.24069	0.000798009
FSD1	163	105	134	757	572	664.5	2.23937	1.00046e-31
RNASE4	38	36	37	260	126	193	2.23805	4.55738e-11
SAMD9	219	201	210	1439	742	1090.5	2.23686	3.09319e-38
SYT12	81	74	77.5	424	345	384.5	2.23199	9.54722e-21
LOC100507437	19	18	18.5	109	77	93	2.23169	1.17353e-06
DEPDC7	81	58	69.5	430	269	349.5	2.22942	4.42085e-20
PLPP4	17	13	15	79	68	73.5	2.22853	1.70861e-05
LIPG	34	21	27.5	145	123	134	2.2285	9.66698e-09
HSD17B7	77	44	60.5	341	253	297	2.2267	1.29193e-16
MYO5B	27	23	25	148	102	125	2.22543	1.68505e-08
ADM	100	56	78	435	327	381	2.22291	9.32989e-20
IGFBP6	559	424	491.5	2666	2144	2405	2.22216	1.50264e-64
CACNA1G	16	9	12.5	59	60	59.5	2.22116	0.000152369
APOL1	382	289	335.5	2041	1307	1674	2.21875	4.25666e-65
FAM81A	28	20	24	166	79	122.5	2.21803	1.16385e-07
GRAMD1B	54	40	47	316	161	238.5	2.21578	2.39568e-13
SHCBP1	722	556	639	4006	2399	3202.5	2.21513	3.9028e-85
EML6	66	55	60.5	380	226	303	2.2104	1.95342e-17
TLR4	415	306	360.5	2309	1303	1806	2.20935	7.11515e-58
PRR5L	40	37	38.5	241	145	193	2.20867	7.071e-12
RTL5	24	21	22.5	131	91	111	2.20586	1.29013e-07
LRRC20	92	77	84.5	466	356	411	2.1994	2.29782e-22
LMO2	54	40	47	265	192	228.5	2.19737	6.65564e-14
RAB27B	353	291	322	2203	1054	1628.5	2.19409	8.31997e-41
WNT9A	10	13	11.5	71	44	57.5	2.19406	0.00023322
TPM1-AS	10	9	9.5	52	40	46	2.19027	0.000833052
ZNF365	116	86	101	632	364	498	2.18915	3.05932e-25
ATP2A1-AS1	33	23	28	136	128	132	2.18899	2.53717e-08
CCNA2	772	637	704.5	4484	2512	3498	2.18796	2.7169e-75
PMP22	279	220	249.5	1550	908	1229	2.18635	6.96712e-49
TNNT1	314	204	259	1443	1039	1241	2.18437	6.60779e-47
HCFC1R1	246	218	232	1307	941	1124	2.18314	4.06637e-47
DIRAS1	117	114	115.5	667	459	563	2.18163	4.86469e-28
GVQW3	17	17	17	110	59	84.5	2.17937	8.93844e-06
CDSN	12	11	11.5	61	49	55	2.17698	0.000261383
TLN2	217	176	196.5	1106	785	945.5	2.17606	4.90469e-43
JAK2	87	59	73	442	264	353	2.16979	4.9664e-19
SQOR	755	546	650.5	3756	2474	3115	2.16629	5.64606e-85
ZNF300	44	44	44	267	161	214	2.1615	1.89861e-12
MGLL	358	264	311	1643	1276	1459.5	2.15781	7.09146e-51
HOXC5	20	30	25	155	91	123	2.15563	2.7867e-07
GINS1	467	401	434	2727	1491	2109	2.15167	3.30002e-56
GDF9	6	9	7.5	38	33	35.5	2.15029	0.00460759
AGT	15	13	14	72	59	65.5	2.15013	7.50094e-05
ROGDI	50	42	46	235	194	214.5	2.14803	1.83143e-12
VLDLR	20	11	15.5	97	51	74	2.14491	4.77818e-05
DCLK1	28	23	25.5	150	93	121.5	2.14448	7.24655e-08
NFE2	4	10	7	36	31	33.5	2.14388	0.0078214
FCRLB	37	17	27	134	112	123	2.14331	1.98812e-07
GGT5	122	101	111.5	525	495	510	2.1396	2.29417e-21
CITED2	966	670	818	4397	3198	3797.5	2.13855	3.2628e-79
BCO2	11	4	7.5	45	25	35	2.13472	0.00647908
CDC45	720	551	635.5	3574	2385	2979.5	2.13402	7.63822e-85
STXBP5-AS1	10	9	9.5	56	34	45	2.12963	0.00136587
IL1R1	1149	899	1024	6226	3506	4866	2.12866	6.71833e-81
ATP1B1	369	301	335	2015	1159	1587	2.12547	4.67931e-53
HMGB3	670	468	569	3342	1983	2662.5	2.12105	5.61226e-67
MDP1	26	19	22.5	113	92	102.5	2.11852	9.26074e-07
SFTA1P	186	125	155.5	858	577	717.5	2.11809	1.05774e-32
HSPA1B	109	75	92	512	339	425.5	2.11785	4.76868e-22
CH17-340M24.3	13	4	8.5	44	32	38	2.11224	0.00465293
HMGA2	65	38	51.5	295	177	236	2.09971	1.04738e-12
FAM222A	19	15	17	78	73	75.5	2.09583	3.44815e-05
PTTG1	959	761	860	4849	3020	3934.5	2.087	3.36173e-89
PRRT3	48	49	48.5	217	212	214.5	2.08389	7.46924e-11
PPM1H	61	56	58.5	322	210	266	2.07786	1.45234e-14
BCYRN1	5	16	10.5	46	49	47.5	2.0765	0.00323464
PCDHGA10	11	7	9	53	29	41	2.07598	0.00309265
LOC730202	13	11	12	60	47	53.5	2.0759	0.000507198
SERPINE2	771	512	641.5	3498	2252	2875	2.07325	6.56644e-67
STARD4	284	253	268.5	1585	883	1234	2.07256	5.19592e-41
ARLNC1	768	540	654	3738	2181	2959.5	2.07021	1.49022e-65
BTD	134	121	127.5	672	473	572.5	2.06971	5.72965e-27
ALCAM	336	242	289	1682	941	1311.5	2.06714	7.82598e-43
SLCO2A1	59	66	62.5	324	238	281	2.06654	2.9079e-14
TMPO-AS1	55	45	50	264	183	223.5	2.06616	1.17928e-12
TTK	402	295	348.5	2082	1097	1589.5	2.06534	3.78619e-43
FMO4	6	11	8.5	47	31	39	2.06188	0.00474148
ZNF823	24	14	19	108	62	85	2.05941	1.83252e-05
SPOCD1	76	44	60	309	218	263.5	2.05927	1.0682e-13
ARC	23	24	23.5	105	100	102.5	2.05923	2.74488e-06
MAP3K1	208	169	188.5	1071	629	850	2.0579	6.06819e-35
LINC02241	18	35	26.5	135	105	120	2.0569	2.76213e-06
GIMAP2	24	12	18	95	63	79	2.05593	3.6692e-05
IRF9	121	83	102	514	380	447	2.05452	1.32207e-21
EFNA3	30	27	28.5	140	110	125	2.04994	1.23638e-07
DAAM1	86	54	70	369	246	307.5	2.04873	8.78923e-16
GJA3	21	18	19.5	105	68	86.5	2.04472	1.15329e-05
AADACP1	15	21	18	91	69	80	2.04423	4.00552e-05
PCDHB9	13	16	14.5	83	48	65.5	2.0407	0.000207454
AKR1B1	7316	5410	6363	32205	23161	27683	2.04041	1.48765e-115
HSD11B1	72	47	59.5	303	214	258.5	2.03803	9.7702e-14
APLN	68	78	73	357	283	320	2.03794	7.0135e-15
SP5	13	14	13.5	66	52	59	2.03698	0.000337754
FAM217B	150	110	130	731	420	575.5	2.03403	3.06743e-25
XYLT1	288	267	277.5	1495	960	1227.5	2.034	5.02005e-44
ETFB	553	435	494	2254	1951	2102.5	2.02901	2.01912e-45
LRRC75B	10	7	8.5	48	27	37.5	2.02897	0.00537519
TMEM121	12	16	14	60	60	60	2.02839	0.000433918
EVI2A	28	13	20.5	123	58	90.5	2.02739	3.22685e-05
THAP7-AS1	49	48	48.5	247	176	211.5	2.02541	1.53668e-11
CAV1	3640	3052	3346	18615	10965	14790	2.02482	3.38315e-100
S100A4	395	325	360	1851	1277	1564	2.02416	2.43559e-54
NT5E	929	666	797.5	4392	2594	3493	2.0236	1.0518e-69
APOBEC3F	81	59	70	362	244	303	2.02177	8.48038e-16
HJURP	360	285	322.5	1679	1121	1400	2.0209	4.16914e-51
CDCA8	453	343	398	2090	1364	1727	2.01984	1.56812e-57
CARD6	232	170	201	1151	620	885.5	2.01869	2.38056e-31
NCAPG	653	546	599.5	3450	1861	2655.5	2.01743	2.98608e-54
SNPH	31	34	32.5	163	119	141	2.01574	4.31943e-08
SPARC	6013	4778	5395.5	28271	18471	23371	2.01449	2.23919e-132
AP1M2	27	25	26	137	89	113	2.01201	7.25051e-07
LGALS1	8440	6360	7400	34630	27793	31211.5	2.01035	9.80673e-85
RARRES3	15	13	14	74	47	60.5	2.00415	0.000335299
TNFAIP8L3	179	124	151.5	787	510	648.5	2.00361	3.42798e-28
LOC100132356	17	10	13.5	70	45	57.5	2.00187	0.000522244
TMEM238	18	21	19.5	77	85	81	2.00171	6.47443e-05
TET1	15	9	12	48	50	49	2.00035	0.00148895
MGC12916	31	26	28.5	156	91	123.5	1.9992	3.1112e-07
THEMIS2	32	23	27.5	141	93	117	1.99465	5.16653e-07
BTBD6	246	191	218.5	1043	796	919.5	1.99463	3.9171e-35
ID1	2241	1674	1957.5	8804	7438	8121	1.99403	1.40824e-63
LOC100652758	23	14	18.5	83	70	76.5	1.99151	6.02808e-05
IL1RL1	2268	1730	1999	10971	6252	8611.5	1.99041	6.45757e-83
KSR1	76	62	69	355	233	294	1.99038	4.03049e-15
KIAA0586	364	271	317.5	1746	984	1365	1.98824	4.02333e-42
XKR8	25	9	17	75	63	69	1.98788	0.000270959
ZNF688	19	11	15	49	69	59	1.98763	0.00088457
MYL6	3688	2739	3213.5	15360	11492	13426	1.98713	7.39904e-94
CCNG2	45	46	45.5	252	142	197	1.98382	3.98584e-10
KMT2E-AS1	26	21	23.5	99	94	96.5	1.98365	7.997e-06
LOC101927751	15	17	16	86	52	69	1.98278	0.000171193
ERCC6L	162	161	161.5	886	509	697.5	1.98164	3.7081e-26
LIPE	21	19	20	86	79	82.5	1.98054	3.41206e-05
ACKR4	17	7	12	62	38	50	1.97972	0.00179801
PIF1	63	42	52.5	239	194	216.5	1.97959	3.54578e-11
LY96	26	30	28	154	88	121	1.97737	9.07354e-07
NFKBID	67	48	57.5	264	211	237.5	1.97647	3.54141e-12
LINC02147	26	19	22.5	114	75	94.5	1.97497	7.76629e-06
ULBP2	27	14	20.5	114	59	86.5	1.9684	4.52146e-05
TP53I3	156	116	136	653	473	563	1.96589	7.705e-25
FZD1	133	85	109	512	383	447.5	1.96579	1.12792e-19
S100A3	74	66	70	314	262	288	1.96576	8.75598e-14
KDELR3	506	411	458.5	2301	1533	1917	1.96493	4.69052e-59
F2R	1757	1415	1586	8249	5074	6661.5	1.96073	1.06796e-92
MT1X	614	402	508	2275	1839	2057	1.95955	3.74978e-43
SLC26A2	428	356	392	2191	1148	1669.5	1.9579	2.24433e-40
MVK	193	140	166.5	809	564	686.5	1.9566	7.99524e-29
HHAT	13	6	9.5	38	37	37.5	1.95435	0.00687991
LINC02056	90	71	80.5	393	272	332.5	1.95372	2.32485e-16
NID2	28	17	22.5	92	87	89.5	1.95071	2.4846e-05
SPC25	194	167	180.5	977	542	759.5	1.94754	7.73517e-28
E2F2	227	222	224.5	1116	750	933	1.94701	2.78452e-33
DDB2	167	121	144	710	474	592	1.94682	1.13978e-25
ZNF563	12	8	10	39	40	39.5	1.94542	0.00515062
MAPK3	264	251	257.5	1218	897	1057.5	1.94328	2.11753e-35
KCNQ1OT1	21	18	19.5	101	61	81	1.94144	5.00365e-05
ZNF850	28	38	33	159	115	137	1.93999	3.75376e-07
EML1	270	219	244.5	1244	775	1009.5	1.93832	1.44722e-37
AURKB	164	119	141.5	697	459	578	1.93576	5.67472e-25
IFI30	370	284	327	1466	1164	1315	1.93567	1.43623e-39
CLU	1107	902	1004.5	4701	3441	4071	1.93267	9.85701e-75
ROMO1	364	271	317.5	1226	1255	1240.5	1.93262	4.95917e-25
F12	98	95	96.5	388	378	383	1.92995	2.08727e-14
KIF18B	328	268	298	1387	1021	1204	1.92836	5.91892e-41
TWIST1	28	28	28	146	86	116	1.92715	1.6428e-06
LEF1	236	240	238	1179	778	978.5	1.9265	2.26384e-32
HINT2	121	95	108	497	371	434	1.92398	1.54834e-19
SYNE2	4993	4360	4676.5	23727	14652	19189.5	1.92093	6.30507e-97
TYMSOS	15	10	12.5	55	44	49.5	1.91816	0.00173177
CPT1C	10	8	9	45	28	36.5	1.91369	0.00821194
XAF1	36	31	33.5	167	105	136	1.91288	1.69825e-07
ADRB1	32	22	27	119	94	106.5	1.90988	3.844e-06
ABCA3	588	465	526.5	2366	1805	2085.5	1.90699	5.58514e-52
ADGRF5	1932	1517	1724.5	8610	5320	6965	1.90665	7.06946e-90
APOL2	315	270	292.5	1377	964	1170.5	1.90518	2.73787e-40
FNDC10	41	21	31	124	114	119	1.90488	3.09556e-06
PBK	750	638	694	3660	2017	2838.5	1.90405	4.00205e-52
AHNAK	7593	8147	7870	39372	24996	32184	1.9029	2.21777e-55
LPCAT1	2116	1651	1883.5	9075	5992	7533.5	1.90234	1.22092e-97
LOC100506100	24	22	23	115	71	93	1.90204	1.8343e-05
HIST1H1C	100	79	89.5	430	285	357.5	1.89996	1.07505e-16
ADAMTS12	676	559	617.5	3147	1847	2497	1.8984	1.28859e-56
GNG7	21	12	16.5	81	50	65.5	1.89712	0.000397273
GBGT1	10	9	9.5	46	30	38	1.89405	0.00726881
MYB	10	12	11	51	37	44	1.89359	0.00384722
ABCC2	504	461	482.5	2408	1477	1942.5	1.89182	4.08645e-49
CD70	13	14	13.5	58	48	53	1.88773	0.0014125
ATP2B4	1113	963	1038	5149	3146	4147.5	1.88304	5.5675e-70
MX1	47	40	43.5	235	117	176	1.88002	2.20451e-08
CCDC84	165	129	147	665	483	574	1.87939	1.09271e-23
STARD4-AS1	41	41	41	192	132	162	1.87741	2.26613e-08
FAM171A2	20	17	18.5	78	65	71.5	1.87705	0.000191891
CENPU	420	286	353	1753	1033	1393	1.87584	8.46504e-39
EPHA4	119	99	109	538	326	432	1.8749	1.21801e-18
RBX1	598	455	526.5	2369	1720	2044.5	1.87388	2.97968e-53
HCN2	23	17	20	73	77	75	1.87004	0.000197808
PCDHGB7	49	32	40.5	177	134	155.5	1.86841	4.76965e-08
P4HA3	21	21	21	105	62	83.5	1.86828	7.1881e-05
SNX21	123	73	98	430	320	375	1.86754	1.71145e-15
ANG	16	7	11.5	53	35	44	1.86384	0.00499041
CDKN2D	61	43	52	226	172	199	1.86082	7.76532e-10
POLE2	226	165	195.5	989	549	769	1.85952	4.28335e-26
TICRR	180	186	183	878	561	719.5	1.85733	9.34655e-25
FAM111B	453	352	402.5	2047	1126	1586.5	1.85715	1.35391e-39
SRPX	1024	773	898.5	4247	2724	3485.5	1.85634	4.6523e-70
IGFLR1	28	21	24.5	102	84	93	1.85559	2.44285e-05
SC5D	850	717	783.5	4029	2167	3098	1.85228	1.31824e-48
CDKN3	704	452	578	2871	1608	2239.5	1.847	2.67025e-40
ZNF569	73	53	63	294	190	242	1.84455	1.65102e-11
ATP6V0D1	596	420	508	2177	1654	1915.5	1.84267	7.86006e-45
SPA17	100	66	83	411	231	321	1.84206	1.64514e-13
CAPN10-DT	15	16	15.5	79	43	61	1.84065	0.000958719
FGF13	22	17	19.5	94	56	75	1.83359	0.000195965
TMEM37	17	22	19.5	87	63	75	1.83249	0.000240744
MVD	370	330	350	1406	1203	1304.5	1.82717	7.1504e-31
CDH8	67	55	61	283	181	232	1.82298	5.75036e-11
UNC13A	40	50	45	205	140	172.5	1.82105	5.80989e-08
SNRNP25	218	193	205.5	863	675	769	1.82102	6.32206e-26
NPC2	1312	1079	1195.5	5474	3577	4525.5	1.81782	4.01713e-76
DOC2A	50	35	42.5	178	137	157.5	1.81609	7.05694e-08
ARHGAP29	118	101	109.5	526	309	417.5	1.81368	5.74493e-17
FDFT1	1499	1136	1317.5	6195	3772	4983.5	1.81259	1.93392e-71
AURKA	903	626	764.5	3697	2087	2892	1.8085	2.78547e-47
PRICKLE1	12	9	10.5	42	35	38.5	1.80674	0.00880325
CTSA	927	732	829.5	3514	2624	3069	1.80597	6.93777e-58
HOXC6	89	74	81.5	365	245	305	1.80493	1.30412e-13
MXD3	162	107	134.5	539	441	490	1.80422	1.01002e-17
CHKB-DT	16	14	15	70	43	56.5	1.80132	0.00150825
SNCA	377	296	336.5	1542	973	1257.5	1.79787	6.31828e-39
TUBB2A	272	200	236	947	770	858.5	1.79621	2.48117e-26
HIST1H2AC	17	10	13.5	69	33	51	1.79477	0.00374472
DSTN	3691	2945	3318	15935	9083	12509	1.79452	5.5051e-73
DUSP4	248	170	209	833	680	756.5	1.7935	1.39529e-23
MID1	123	116	119.5	544	349	446.5	1.79027	1.13897e-17
KREMEN2	139	115	127	500	421	460.5	1.7887	5.57181e-17
ESCO2	268	227	247.5	1203	663	933	1.78858	1.27804e-27
FRMD6-AS1	21	10	15.5	62	49	55.5	1.78732	0.00204079
TCAF2	58	36	47	209	136	172.5	1.78728	3.52538e-08
KIF11	1070	934	1002	4975	2626	3800.5	1.78676	4.2499e-45
C16orf45	416	336	376	1627	1136	1381.5	1.78499	5.21564e-41
PIM1	129	103	116	486	360	423	1.78196	3.59731e-17
LOC153684	32	21	26.5	111	81	96	1.77956	3.36202e-05
ESPL1	291	299	295	1253	918	1085.5	1.77886	1.19223e-28
CDCA2	422	355	388.5	1898	1019	1458.5	1.77871	1.30963e-33
ATP2B1-AS1	28	20	24	107	69	88	1.77789	7.32484e-05
MOXD1	18	11	14.5	55	48	51.5	1.77633	0.00277279
NDUFS6	2214	1800	2007	8454	6116	7285	1.77227	6.58418e-77
PSME2	1951	1507	1729	7607	5021	6314	1.77172	2.84933e-81
CYP27B1	114	89	101.5	433	304	368.5	1.76994	1.96128e-15
STARD8	12	12	12	49	38	43.5	1.76782	0.0061873
NFE2L3	40	31	35.5	154	104	129	1.76665	1.51826e-06
DHRS4L2	75	48	61.5	256	185	220.5	1.76527	7.69375e-10
EMC9	210	189	199.5	758	663	710.5	1.76352	1.2034e-20
CENPI	165	149	157	758	409	583.5	1.7624	3.5961e-19
MYBL2	1493	1239	1366	5607	4203	4905	1.76015	4.69782e-63
KIAA0513	227	195	211	876	642	759	1.75715	8.03528e-26
NRN1	49	32	40.5	175	116	145.5	1.75621	4.73571e-07
HTR1D	70	43	56.5	264	147	205.5	1.75609	8.63056e-09
NDC80	448	345	396.5	1914	1009	1461.5	1.75542	4.69527e-32
PRRG4	95	76	85.5	428	207	317.5	1.75511	1.44775e-11
PGP	749	602	675.5	2493	2238	2365.5	1.75157	9.47701e-34
EBF1	207	155	181	799	506	652.5	1.74911	1.85706e-23
FBXO32	226	168	197	861	555	708	1.74731	5.67813e-25
APAF1	163	116	139.5	612	390	501	1.74709	5.86064e-19
ARHGEF39	65	73	69	271	222	246.5	1.74704	7.96626e-10
C10orf25	13	11	12	51	35	43	1.74421	0.00711771
MICA-AS1	27	26	26.5	114	77	95.5	1.74418	4.74608e-05
C1R	141	89	115	494	324	409	1.74286	1.57165e-15
LOC339166	16	9	12.5	55	34	44.5	1.74133	0.00697202
ASPM	1275	1017	1146	5437	2915	4176	1.73761	1.74682e-47
PPP1R1C	18	18	18	80	50	65	1.73599	0.000945567
VASH1	28	19	23.5	93	71	82	1.72947	0.000180062
FOXG1-AS1	21	31	26	132	62	97	1.72709	0.000212197
MBLAC1	26	17	21.5	76	71	73.5	1.72702	0.000480856
BMF	26	18	22	90	64	77	1.72416	0.000293254
EPB41L4B	892	728	810	3643	2155	2899	1.72403	6.8845e-52
CCDC68	229	190	209.5	1002	516	759	1.7239	3.68635e-21
KIF22	1140	812	976	4004	2811	3407.5	1.72078	6.20036e-56
RAET1E	55	49	52	224	145	184.5	1.72017	2.28942e-08
ABCG2	192	117	154.5	661	421	541	1.71913	4.38449e-18
LAMA3	599	539	569	2400	1625	2012.5	1.71913	6.32638e-45
CRELD2	661	517	589	2275	1803	2039	1.71868	3.32269e-40
ACBD7	37	43	40	187	103	145	1.71756	2.27269e-06
SPTLC3	46	38	42	179	117	148	1.71523	5.12362e-07
PANK1	47	53	50	226	133	179.5	1.71303	1.26918e-07
VGLL3	599	484	541.5	2549	1336	1942.5	1.71195	2.19462e-34
TMCC2	17	18	17.5	75	49	62	1.71094	0.00143832
ZNF287	13	19	16	64	49	56.5	1.70954	0.00293474
NUDT16L1	168	123	145.5	513	471	492	1.70685	4.01531e-15
HMMR	983	749	866	4057	2120	3088.5	1.70658	1.60501e-39
EFNA4	43	29	36	164	90	127	1.70579	6.46651e-06
CDH24	417	378	397.5	1437	1277	1357	1.70458	6.4599e-26
AGFG2	486	361	423.5	1651	1256	1453.5	1.70335	1.79575e-35
FZD7	234	186	210	808	634	721	1.70315	8.85326e-23
RNF26	1351	1062	1206.5	4881	3467	4174	1.7026	2.34177e-63
TLE4	21	30	25.5	101	78	89.5	1.70229	0.000210725
SAMHD1	369	314	341.5	1515	892	1203.5	1.69947	4.69527e-32
LPP-AS2	22	27	24.5	115	61	88	1.69763	0.000257061
DSEL	655	550	602.5	2710	1543	2126.5	1.69714	5.96863e-41
TENM2	31	31	31	125	90	107.5	1.69442	2.55275e-05
SCART1	21	12	16.5	75	40	57.5	1.69268	0.00294237
FUT11	58	50	54	205	163	184	1.68876	4.61221e-08
FRAT2	81	62	71.5	295	197	246	1.68713	2.21673e-10
OXCT1	2044	1596	1820	7899	4743	6321	1.68537	7.54468e-66
FLVCR1-DT	34	29	31.5	126	90	108	1.68492	2.30837e-05
CYB5B	1933	1465	1699	7335	4432	5883.5	1.68419	2.32478e-64
S100A10	2059	1519	1789	7757	4622	6189.5	1.68289	1.99376e-61
TOLLIP-AS1	19	17	18	64	57	60.5	1.68095	0.0018256
GAMT	417	313	365	1318	1123	1220.5	1.68081	8.36966e-27
BCL7C	336	249	292.5	1105	866	985.5	1.68033	7.25831e-27
GPR173	28	32	30	121	86	103.5	1.67863	5.14853e-05
ADGRL3	485	408	446.5	1964	1139	1551.5	1.67745	1.37883e-35
DHFR	362	274	318	1383	813	1098	1.67681	7.96022e-30
GALNT5	650	511	580.5	2562	1463	2012.5	1.6761	7.95567e-40
IFFO1	258	234	246	965	707	836	1.67188	7.31324e-25
FAM114A1	285	202	243.5	1048	618	833	1.66766	2.80191e-24
LOC344967	23	17	20	76	58	67	1.66647	0.00103006
COL6A3	4172	3424	3798	14971	10690	12830.5	1.66611	2.36405e-77
C6orf226	34	23	28.5	107	83	95	1.66574	9.23555e-05
LINC01311	15	15	15	56	45	50.5	1.66517	0.00483289
TIMP1	2077	1560	1818.5	6989	5187	6088	1.665	9.05124e-61
VSIG10L	26	31	28.5	107	86	96.5	1.66447	0.000116715
ELFN2	1097	938	1017.5	3825	2980	3402.5	1.66062	6.81355e-46
SNX10	361	237	299	1342	707	1024.5	1.66019	1.17246e-22
TRPC4	191	171	181	758	477	617.5	1.65902	2.46615e-20
AHNAK2	2295	2184	2239.5	8868	6309	7588.5	1.65865	2.56819e-53
PKMYT1	661	555	608	2143	1870	2006.5	1.65862	1.2678e-30
HSP90AA1	18298	14010	16154	70977	39743	55360	1.65738	3.92225e-64
TCF19	550	451	500.5	2045	1341	1693	1.65649	2.86003e-41
RGL1	388	330	359	1444	980	1212	1.65609	2.92198e-33
RNASET2	113	110	111.5	419	328	373.5	1.65578	3.94511e-13
CDC25C	175	145	160	692	401	546.5	1.65472	4.95799e-18
PRRT1	30	15	22.5	89	60	74.5	1.65343	0.000791907
IDI1	988	751	869.5	3869	2086	2977.5	1.65245	1.15513e-39
AMDHD2	163	115	139	445	450	447.5	1.65171	3.2943e-12
RCAN3	115	102	108.5	412	311	361.5	1.64845	2.66938e-13
EBP	621	452	536.5	2030	1515	1772.5	1.64736	1.52952e-37
PCDHB6	18	16	17	64	49	56.5	1.64639	0.00295998
THBD	1026	728	877	3344	2445	2894.5	1.64552	4.17014e-46
NANOS1	163	125	144	536	412	474	1.64122	3.05245e-16
HSD3B7	84	75	79.5	301	226	263.5	1.63988	2.40647e-10
TMEM158	1092	787	939.5	3413	2714	3063.5	1.63916	9.38899e-41
ACOT7	1016	839	927.5	3314	2744	3029	1.63753	1.99562e-38
TROAP	404	265	334.5	1238	943	1090.5	1.63684	6.22281e-26
NFS1	478	378	428	1721	1128	1424.5	1.63528	1.23627e-36
LPAR6	26	19	22.5	96	55	75.5	1.63495	0.000705335
CHML	1361	1082	1221.5	5341	2925	4133	1.63384	1.13089e-44
RTKN2	83	62	72.5	312	175	243.5	1.63241	2.24044e-09
CRISPLD2	356	320	338	1395	869	1132	1.63004	2.15593e-29
GPR137C	26	13	19.5	93	39	66	1.62984	0.00329725
SLC44A2	579	449	514	1928	1434	1681	1.6281	4.53884e-37
ZC3HAV1	756	667	711.5	2939	1821	2380	1.62773	1.4391e-43
ZDHHC12	289	228	258.5	861	795	828	1.62621	1.09711e-18
LY6K	855	627	741	2650	2136	2393	1.62552	1.4934e-36
AKAP6	34	24	29	114	76	95	1.62008	0.000129662
SKP2	948	794	871	3828	2039	2933.5	1.61999	6.62057e-37
UBE2C	797	579	688	2595	1877	2236	1.61979	3.89976e-42
UFD1	1066	852	959	3828	2491	3159.5	1.61889	2.62523e-54
LOC388813	20	12	16	69	37	53	1.61812	0.00591579
CNPY4	70	40	55	192	158	175	1.61575	6.40057e-07
RHOBTB1	110	99	104.5	416	273	344.5	1.6149	1.27996e-12
SLC4A11	89	65	77	265	227	246	1.61419	3.55285e-09
RPA3	615	499	557	2205	1439	1822	1.60811	5.70252e-41
CRABP2	38	12	25	72	79	75.5	1.6078	0.00275702
SPOCK1	1472	1272	1372	5650	3413	4531.5	1.60654	7.96654e-53
SLX4IP	169	148	158.5	668	382	525	1.60562	2.21989e-16
SMIM3	640	521	580.5	2207	1555	1881	1.60443	1.18396e-40
TRANK1	50	50	50	190	136	163	1.60419	8.28166e-07
CPED1	332	287	309.5	1377	695	1036	1.60375	2.13233e-21
STXBP1	545	420	482.5	1877	1255	1566	1.60317	2.00478e-37
LOC100128317	67	34	50.5	212	116	164	1.60074	3.59673e-06
SCN1B	32	23	27.5	77	92	84.5	1.60041	0.000740214
TMEM145	12	18	15	55	43	49	1.59779	0.00920131
HAPLN3	31	21	26	99	68	83.5	1.5971	0.000402624
ACSF2	55	59	57	187	175	181	1.59593	1.03252e-06
GAREM1	109	83	96	389	236	312.5	1.59582	2.06068e-11
TUBB4B	5982	4662	5322	19297	14619	16958	1.59446	2.07027e-63
UGDH	1056	837	946.5	4023	2198	3110.5	1.59194	4.02221e-39
PKNOX2	2692	2216	2454	9165	6537	7851	1.58716	7.52849e-65
PAFAH1B3	245	213	229	816	640	728	1.58686	3.45992e-20
ADAMTS6	324	205	264.5	1016	665	840.5	1.58141	1.10313e-21
DGCR6L	198	157	177.5	592	517	554.5	1.58117	2.41966e-15
FNTB	19	12	15.5	61	38	49.5	1.58063	0.00814734
EN1	149	113	131	461	363	412	1.5791	1.28938e-13
H2AFJ	377	267	322	1076	924	1000	1.57866	3.45559e-21
ANXA2P1	61	55	58	230	144	187	1.5772	1.80548e-07
SPAG5	968	800	884	3448	2223	2835.5	1.57682	1.11934e-48
TMEM42	31	27	29	102	81	91.5	1.5768	0.000239855
ARHGAP33	63	37	50	169	140	154.5	1.57273	3.91155e-06
TRIP13	2430	1948	2189	8715	5327	7021	1.57109	1.19209e-61
GBA	275	226	250.5	969	628	798.5	1.56941	3.24789e-23
DGCR6	57	44	50.5	174	141	157.5	1.56893	1.82653e-06
LOC728554	87	50	68.5	279	157	218	1.56879	1.04657e-07
C1GALT1C1	259	191	225	939	510	724.5	1.56777	9.48041e-19
PTGER4	539	454	496.5	1854	1288	1571	1.56609	3.00324e-35
HEXIM2	20	15	17.5	54	53	53.5	1.56483	0.00618329
DDT	136	101	118.5	423	317	370	1.56331	1.22494e-12
NAGA	658	505	581.5	2179	1485	1832	1.56311	5.64458e-39
OPN3	234	199	216.5	761	592	676.5	1.56213	4.927e-19
MLLT11	526	414	470	1875	1122	1498.5	1.56167	1.10711e-32
JUP	1077	897	987	3382	2748	3065	1.56155	7.69623e-37
PCNA	2493	2024	2258.5	9412	5145	7278.5	1.56127	9.21321e-46
CFAP58	45	28	36.5	134	93	113.5	1.55625	5.8171e-05
HOXA4	19	26	22.5	82	61	71.5	1.55593	0.00194663
ALDH4A1	178	114	146	512	388	450	1.55471	1.05862e-13
BTN3A3	105	59	82	320	193	256.5	1.55371	1.20209e-08
CDC20	2047	1559	1803	6570	4659	5614.5	1.55296	7.6605e-58
BRD8	736	575	655.5	2589	1561	2075	1.55262	1.28502e-38
SRGN	1619	1171	1395	5569	3255	4412	1.55221	1.16963e-45
MUM1L1	75	45	60	252	129	190.5	1.55188	1.03136e-06
SLIT2	609	489	549	2012	1412	1712	1.5494	1.26271e-36
CKS2	844	637	740.5	2873	1781	2327	1.54798	1.96825e-41
TFAP2C	377	274	325.5	1183	835	1009	1.54728	7.28804e-26
PCYOX1L	329	268	298.5	1135	735	935	1.54452	2.79899e-25
MOB3B	28	28	28	119	61	90	1.54373	0.000557796
BDKRB1	422	340	381	1416	959	1187.5	1.54372	1.01689e-29
CBR3	64	53	58.5	208	154	181	1.54258	3.80867e-07
GM2A	352	340	346	1338	847	1092.5	1.54243	9.79671e-25
LINC00601	72	58	65	266	146	206	1.54229	1.44891e-07
NUDT1	308	239	273.5	950	731	840.5	1.54217	7.40061e-22
RPL23AP82	47	24	35.5	132	86	109	1.54032	0.000143307
LOC105374060	35	13	24	89	57	73	1.53989	0.00278001
STC1	423	280	351.5	1250	904	1077	1.53973	1.83467e-24
DDO	67	44	55.5	206	137	171.5	1.53948	9.85065e-07
ID2	279	228	253.5	900	664	782	1.53901	1.64077e-21
MARCO	28	14	21	79	50	64.5	1.53783	0.00348267
PDE2A	96	58	77	262	205	233.5	1.53753	3.5418e-08
BCAS4	114	72	93	286	269	277.5	1.53696	1.58659e-08
F3	916	674	795	2985	1943	2464	1.53626	1.14482e-42
CYP1A1	24	19	21.5	79	54	66.5	1.53459	0.00229821
RBM14	453	412	432.5	1486	1170	1328	1.53458	6.66604e-26
CENPM	308	247	277.5	978	726	852	1.53413	1.31614e-22
STBD1	20	14	17	57	46	51.5	1.53084	0.00788991
NKILA	32	14	23	86	54	70	1.53033	0.0028654
PGD	2345	1862	2103.5	7850	5152	6501	1.52822	7.68614e-63
HAS3	41	40	40.5	145	105	125	1.52785	3.07197e-05
CHTF18	503	352	427.5	1352	1200	1276	1.52777	4.79041e-21
NAAA	218	199	208.5	782	513	647.5	1.52733	1.71241e-18
THBS1	7343	6657	7000	25392	17845	21618.5	1.52642	5.08866e-58
INSC	72	47	59.5	203	156	179.5	1.52315	8.2662e-07
PRRT2	36	22	29	107	70	88.5	1.52286	0.000518632
IRF2	199	167	183	746	402	574	1.52168	2.40916e-15
ADAMTS1	124	121	122.5	437	316	376.5	1.52114	6.12175e-12
STRIP2	367	294	330.5	1240	797	1018.5	1.52099	4.27172e-26
CIT	775	682	728.5	2698	1796	2247	1.52054	3.01534e-39
PREX1	2138	1606	1872	6499	4834	5666.5	1.51995	3.59574e-50
HCN3	39	25	32	107	85	96	1.51962	0.000292413
FGD4	392	329	360.5	1433	815	1124	1.51904	1.20062e-24
SNN	73	54	63.5	225	161	193	1.5185	2.3074e-07
ID3	1614	1291	1452.5	4929	3843	4386	1.51839	4.27667e-43
KIF20B	572	517	544.5	2196	1219	1707.5	1.51832	6.82549e-28
MICB	178	163	170.5	622	426	524	1.51768	1.02605e-15
KNL1	516	472	494	2079	1048	1563.5	1.51766	1.66552e-22
ACSS2	771	625	698	2577	1699	2138	1.51465	2.31777e-40
AGTPBP1	67	57	62	252	135	193.5	1.51436	6.0115e-07
DHRS4	208	136	172	624	418	521	1.51276	3.6857e-15
CXADR	21	27	24	79	67	73	1.5118	0.00220286
FHAD1	94	60	77	304	169	236.5	1.51078	5.81294e-08
DEPDC1B	639	516	577.5	2227	1331	1779	1.51016	1.02949e-33
CARHSP1	561	409	485	1641	1264	1452.5	1.50978	4.11582e-28
ANKRD30B	24	14	19	81	37	59	1.50833	0.00758133
SLC37A4	844	689	766.5	2769	1884	2326.5	1.50523	2.21703e-41
DENND6B	21	35	28	99	74	86.5	1.50434	0.00147726
KIAA0040	24	28	26	96	64	80	1.50413	0.00122857
NEDD8	621	426	523.5	1778	1341	1559.5	1.5034	3.34932e-28
PPDPF	1530	1306	1418	4581	3855	4218	1.50292	1.17126e-33
LINC00847	107	83	95	371	212	291.5	1.50237	1.1369e-09
GINS4	421	334	377.5	1417	884	1150.5	1.50169	3.08636e-27
CDCA3	438	290	364	1254	916	1085	1.50143	2.31527e-23
ASF1B	538	453	495.5	1786	1217	1501.5	1.50117	3.08743e-32
NAGK	168	122	145	460	395	427.5	1.50002	4.64889e-12
EEF1A2	9718	7540	8629	28360	22781	25570.5	1.49884	5.06134e-48
CCNO	225	201	213	681	584	632.5	1.49856	3.05295e-15
IGF1R	446	368	407	1419	1027	1223	1.49821	1.01763e-27
MGST3	509	350	429.5	1589	1003	1296	1.49756	3.01085e-27
HMGN3	645	457	551	2144	1217	1680.5	1.49735	2.119e-28
MMP11	22	15	18.5	56	52	54	1.49598	0.00801415
TBX3	513	387	450	1564	1125	1344.5	1.4947	3.39673e-29
IL17RC	169	133	151	465	420	442.5	1.49353	8.37878e-12
PRSS3	241	173	207	705	524	614.5	1.49186	5.96992e-17
MAN1A1	170	127	148.5	550	346	448	1.49162	8.61435e-14
NEURL1B	37	39	38	120	105	112.5	1.48686	0.000156131
GK	39	42	40.5	163	87	125	1.48542	9.06119e-05
CD59	4920	3762	4341	15914	10124	13019	1.48332	3.81872e-65
C22orf46	455	343	399	1439	945	1192	1.48257	1.30341e-27
MAN1B1-DT	92	72	82	285	202	243.5	1.48092	1.43484e-08
MTMR11	84	68	76	282	175	228.5	1.48085	4.52017e-08
LGR4	278	232	255	948	586	767	1.47876	4.5319e-20
LOC101928489	36	25	30.5	103	76	89.5	1.47456	0.000598855
MXRA8	21	16	18.5	63	46	54.5	1.47415	0.00794471
FDPS	1184	935	1059.5	3739	2545	3142	1.47401	8.28011e-46
VASN	503	439	471	1485	1263	1374	1.47391	2.48629e-22
C12orf75	1145	871	1008	3630	2361	2995.5	1.47336	2.74036e-44
SNAI3-AS1	19	19	19	69	45	57	1.47305	0.00708639
LOC101927045	60	47	53.5	199	121	160	1.47252	4.89614e-06
EPOR	61	34	47.5	153	121	137	1.47023	3.96508e-05
XRCC6	7518	5595	6556.5	24107	14903	19505	1.46971	2.25193e-61
PACSIN2	1674	1214	1444	4924	3534	4229	1.46952	8.38713e-45
MAP1LC3A	73	75	74	226	205	215.5	1.46904	7.10631e-07
FAM102B	103	71	87	343	180	261.5	1.46867	3.95753e-08
SIVA1	627	491	559	1606	1578	1592	1.46762	2.90643e-18
BUB1B	1046	792	919	3518	1989	2753.5	1.4666	1.26417e-34
DHCR24	3949	3131	3540	12361	8502	10431.5	1.46622	2.59164e-63
OR51B4	33	26	29.5	107	68	87.5	1.46567	0.000750365
PSMB5	2443	1881	2162	7202	5404	6303	1.46525	7.48047e-48
LINC01843	20	20	20	85	38	61.5	1.46413	0.00779087
PSD4	33	20	26.5	83	69	76	1.46312	0.00195492
TTC8	309	265	287	1120	607	863.5	1.46029	1.63824e-18
CCR10	30	39	34.5	104	97	100.5	1.46007	0.00066847
TUBA1B	9869	7766	8817.5	29757	21649	25703	1.45945	3.23479e-62
FANCM	159	171	165	674	335	504.5	1.45856	5.97476e-11
IFI27L1	95	72	83.5	273	211	242	1.45835	3.39631e-08
APOBEC3C	260	223	241.5	884	549	716.5	1.45801	1.27637e-18
ARL6IP1	3125	2557	2841	10966	6065	8515.5	1.45761	1.93141e-42
LOC100507516	104	112	108	395	250	322.5	1.45712	1.59655e-09
RPLP0P2	120	84	102	353	242	297.5	1.45692	1.11339e-09
SLC25A45	31	20	25.5	87	61	74	1.45599	0.00217502
ENPP1	170	144	157	590	344	467	1.45486	3.25753e-13
NEIL3	186	172	179	682	388	535	1.45329	7.16108e-14
CASC8	351	324	337.5	1188	799	993.5	1.45211	2.1256e-22
RASL11B	144	102	123	411	300	355.5	1.45113	5.80483e-11
LMNA	7243	5717	6480	20394	16696	18545	1.44991	7.40261e-42
TMSB4X	2659	2076	2367.5	8070	5669	6869.5	1.44799	5.11446e-55
SCAND1	597	484	540.5	1621	1450	1535.5	1.44792	4.43376e-21
ORC1	371	309	340	1193	793	993	1.44552	1.25419e-23
CLSPN	498	408	453	1720	965	1342.5	1.44526	1.29002e-24
ASMTL	49	14	31.5	140	47	93.5	1.44491	0.00782253
PXMP4	146	150	148	533	341	437	1.44456	6.083e-12
CCNB3	325	272	298.5	1130	638	884	1.44433	1.53376e-19
RNASEH2A	760	601	680.5	2233	1680	1956.5	1.44269	6.07386e-32
TSPAN6	69	67	68	245	155	200	1.44173	7.13486e-07
IQGAP3	694	555	624.5	2134	1479	1806.5	1.43961	1.55954e-33
NAV1	1620	1513	1566.5	5411	3722	4566.5	1.43852	5.02848e-40
DYNLRB1	538	409	473.5	1609	1121	1365	1.4384	2.63644e-28
MKI67	3745	3486	3615.5	13515	7906	10710.5	1.43821	8.61505e-41
KIF1BP	405	355	380	1398	836	1117	1.43787	2.78109e-23
DNMBP	408	334	371	1293	860	1076.5	1.43721	8.88279e-25
PLIN3	2421	1793	2107	6835	5176	6005.5	1.43691	2.95083e-43
SIRPB1	29	20	24.5	91	52	71.5	1.43646	0.00324749
FIGN	90	80	85	299	196	247.5	1.43626	3.09766e-08
HBE1	483	411	447	1514	1067	1290.5	1.43505	8.21096e-27
ARSB	341	266	303.5	1075	686	880.5	1.43457	1.88999e-21
GPR87	124	102	113	439	229	334	1.43385	1.95369e-09
GNB3	26	21	23.5	65	66	65.5	1.43195	0.00516585
CHD5	21	18	19.5	58	52	55	1.43039	0.00974449
DPAGT1	1423	1061	1242	4270	2849	3559.5	1.426	4.29183e-44
GDAP1	218	168	193	695	422	558.5	1.42546	5.2557e-15
LINC01003	43	38	40.5	138	95	116.5	1.42508	0.000135163
TENT5B	201	157	179	583	434	508.5	1.42356	5.38065e-14
COG4	699	532	615.5	2036	1460	1748	1.42079	4.55281e-31
TAPBPL	167	113	140	422	358	390	1.4206	2.40647e-10
GMPR	54	48	51	165	125	145	1.41954	2.34837e-05
KLHL3	56	31	43.5	138	105	121.5	1.41935	0.000160499
SPATA33	111	118	114.5	370	284	327	1.41752	3.84492e-09
KHDRBS3	108	60	84	308	172	240	1.41482	5.69986e-07
WRAP53	133	117	125	430	286	358	1.41458	9.44879e-11
CPT1A	364	301	332.5	1086	797	941.5	1.41406	3.24876e-21
CST3	1903	1486	1694.5	5113	4315	4714	1.41348	3.43097e-31
CENPW	233	170	201.5	703	446	574.5	1.41257	3.20303e-15
PSRC1	304	264	284	925	683	804	1.41158	9.82415e-19
MIEF2	32	21	26.5	94	57	75.5	1.41133	0.00276518
RNASEL	67	56	61.5	215	137	176	1.41121	3.49686e-06
IRX3	341	268	304.5	950	754	852	1.41029	1.8998e-18
CETN2	361	268	314.5	1180	637	908.5	1.40993	6.23227e-18
TNRC6B	299	336	317.5	1109	727	918	1.4094	5.26078e-16
MAST4	187	183	185	648	415	531.5	1.40782	1.61089e-13
ZNF699	74	52	63	231	130	180.5	1.4071	4.78247e-06
CDK5	127	111	119	385	286	335.5	1.40594	5.23395e-10
ANXA5	5997	4577	5287	19073	11211	15142	1.40576	3.5901e-50
CENPN	1025	822	923.5	3254	2014	2634	1.40392	2.19024e-37
XPNPEP3	310	248	279	958	625	791.5	1.40362	2.20834e-19
TACC3	1570	1224	1397	4583	3266	3924.5	1.4032	2.04749e-43
ACYP1	74	72	73	266	155	210.5	1.40291	9.8305e-07
UBE2L5	25	18	21.5	79	44	61.5	1.40245	0.00782507
MYOZ2	344	282	313	1190	621	905.5	1.40145	5.02206e-17
HIRIP3	740	541	640.5	2104	1484	1794	1.40126	2.01828e-30
POMK	28	28	28	87	70	78.5	1.40044	0.00231241
AKR1C2	1472	1120	1296	4469	2859	3664	1.39921	3.2788e-43
ARHGAP17	460	384	422	1424	952	1188	1.393	6.65718e-25
AMDHD1	23	25	24	77	58	67.5	1.39265	0.0051906
TRIM52	137	114	125.5	444	268	356	1.39188	2.64241e-10
TYMS	1103	899	1001	3403	2232	2817.5	1.39152	1.73804e-39
PBLD	34	37	35.5	112	87	99.5	1.39121	0.000701828
NRM	371	349	360	1127	877	1002	1.38897	9.65418e-19
TCN2	55	40	47.5	145	116	130.5	1.38734	8.75553e-05
NUDT7	99	84	91.5	332	188	260	1.38567	7.6457e-08
PTPRG-AS1	41	30	35.5	116	81	98.5	1.38451	0.000624008
SLC25A1	1616	1273	1444.5	4351	3555	3953	1.3842	1.68398e-31
ETV1	708	519	613.5	2242	1228	1735	1.38153	3.97802e-24
FAM160A1	83	70	76.5	263	166	214.5	1.38005	5.69685e-07
ZSWIM6	578	431	504.5	1710	1101	1405.5	1.38002	9.77659e-27
ZNF772	90	46	68	229	145	187	1.37936	1.134e-05
GBP1	237	220	228.5	810	481	645.5	1.37679	7.77477e-15
FEN1	1331	1136	1233.5	3930	2885	3407.5	1.37667	8.61377e-37
FOXRED2	1030	873	951.5	3114	2165	2639.5	1.37575	4.56049e-36
EFNA1	57	50	53.5	172	124	148	1.37463	3.05915e-05
ST5	183	192	187.5	588	451	519.5	1.37396	9.05441e-12
KPNA2	2944	2214	2579	9075	5352	7213.5	1.37334	3.68365e-43
C3orf67	87	56	71.5	228	163	195.5	1.37333	2.50112e-06
TRIB2	164	118	141	453	321	387	1.3721	7.42398e-11
C11orf45	36	34	35	124	73	98.5	1.37126	0.000837043
NF2	818	620	719	2261	1668	1964.5	1.3693	9.29478e-30
CCT5	13644	10346	11995	40979	25519	33249	1.36732	7.54751e-58
SDHA	4766	3694	4230	13553	9612	11582.5	1.36648	3.19459e-53
CASP1	900	608	754	2539	1601	2070	1.36287	4.10925e-28
NIPBL-DT	463	334	398.5	1372	830	1101	1.36203	2.43857e-21
UHRF1	1226	973	1099.5	3378	2582	2980	1.35989	5.63772e-33
SNHG10	115	89	102	337	223	280	1.35977	1.83008e-08
EPHA7	109	90	99.5	352	202	277	1.35921	4.59389e-08
DNA2	232	208	220	778	450	614	1.35815	5.05564e-14
PNP	1505	1185	1345	4423	2950	3686.5	1.35781	2.40347e-42
GSTA4	182	162	172	625	339	482	1.35664	2.40432e-11
SH3BGRL3	2114	1712	1913	5941	4435	5188	1.35632	2.112e-40
SNTB2	478	397	437.5	1385	997	1191	1.35451	4.07221e-23
C3orf58	158	135	146.5	509	302	405.5	1.35278	9.29005e-11
TEDC1	432	351	391.5	1040	1023	1031.5	1.35192	1.17172e-13
HMOX1	2919	2191	2555	8042	5754	6898	1.3496	2.63301e-45
TMTC1	2896	2439	2667.5	9258	5496	7377	1.34932	2.09049e-42
TPX2	4113	3173	3643	12718	7366	10042	1.34774	9.90663e-43
MYO10	1806	1536	1671	5459	3665	4562	1.3475	7.85419e-43
PIP4P1	422	340	381	1143	901	1022	1.34714	3.90733e-19
ABHD16B	84	74	79	233	190	211.5	1.34236	1.87349e-06
LYPD6	79	52	65.5	226	131	178.5	1.34198	1.28643e-05
PRADC1	114	92	103	343	218	280.5	1.34111	2.8805e-08
NDUFB6	638	468	553	1777	1205	1491	1.34066	3.65517e-26
PARD6B	73	32	52.5	190	95	142.5	1.34044	0.000433369
GLB1L	54	33	43.5	135	97	116	1.34027	0.000366774
EID2B	74	49	61.5	185	142	163.5	1.34001	2.3566e-05
MVP	1921	1645	1783	5383	4158	4770.5	1.33751	3.0557e-34
NEURL1	30	23	26.5	75	65	70	1.33741	0.00570312
TDRKH	62	29	45.5	141	99	120	1.33608	0.000564206
FLJ37453	71	64	67.5	195	164	179.5	1.33519	1.26605e-05
REXO5	127	88	107.5	359	222	290.5	1.33491	3.07576e-08
NSDHL	388	289	338.5	1083	736	909.5	1.33466	1.99665e-19
HOXB7	25	27	26	96	49	72.5	1.33389	0.00679049
THOC3	218	170	194	598	439	518.5	1.33387	6.3403e-13
GNG4	118	94	106	368	211	289.5	1.33345	4.10925e-08
ANAPC15	113	91	102	335	216	275.5	1.3311	4.36672e-08
VEGFC	86	67	76.5	256	158	207	1.33026	1.98027e-06
NAP1L5	337	301	319	1117	630	873.5	1.32695	2.08233e-16
CEP128	271	235	253	866	510	688	1.32486	6.10156e-15
CCNE2	337	268	302.5	1088	567	827.5	1.32265	9.55305e-15
HERC3	539	428	483.5	1679	946	1312.5	1.32128	4.18088e-21
CREBRF	137	78	107.5	344	224	284	1.31967	1.95916e-07
CCDC107	226	170	198	583	457	520	1.31921	3.48216e-12
TCF4	414	353	383.5	1272	793	1032.5	1.31835	3.52411e-20
LAGE3	199	164	181.5	506	441	473.5	1.31818	1.77166e-10
NCAPD2	3118	2598	2858	9502	5885	7693.5	1.31718	3.91418e-45
ALAD	394	287	340.5	1070	734	902	1.31677	1.12081e-18
SRD5A3	118	84	101	328	210	269	1.31671	1.00408e-07
SPSB1	146	114	130	401	287	344	1.31601	2.03257e-09
ANXA2	13830	10584	12207	39590	25521	32555.5	1.31587	2.48892e-57
DHCR7	1840	1367	1603.5	4846	3578	4212	1.31488	8.28595e-36
SMTN	424	301	362.5	1070	823	946.5	1.31281	1.84353e-17
CTNNBL1	742	558	650	2013	1413	1713	1.31085	4.23593e-27
DNTTIP1	607	411	509	1547	1115	1331	1.30988	3.08571e-21
EFCAB11	165	108	136.5	457	269	363	1.30907	4.60882e-09
RETREG1	135	94	114.5	397	217	307	1.30846	6.69276e-08
KAZALD1	143	98	120.5	344	280	312	1.30838	4.12275e-08
STMN1	4705	3760	4232.5	14706	8119	11412.5	1.30637	9.62797e-36
SPRYD4	152	109	130.5	390	291	340.5	1.30572	4.93719e-09
DISP2	102	90	96	291	214	252.5	1.30384	2.96177e-07
FAM160B1	144	129	136.5	447	281	364	1.3035	1.70249e-09
RTEL1	29	22	25.5	69	62	65.5	1.302	0.00930121
MRPS34	1782	1410	1596	4572	3690	4131	1.30178	2.46945e-29
LOC100288911	47	22	34.5	102	75	88.5	1.30129	0.00345671
DOCK10	590	478	534	1810	1044	1427	1.30033	3.5278e-22
UBE2T	588	403	495.5	1638	981	1309.5	1.29998	1.53459e-20
ILF3-DT	319	215	267	841	557	699	1.2998	8.92356e-15
FANCD2	923	759	841	2887	1622	2254.5	1.29975	8.72242e-26
LMF2	1336	1046	1191	3314	2804	3059	1.29794	3.77639e-24
CAT	658	461	559.5	1749	1176	1462.5	1.29786	1.58457e-23
UQCR10	908	697	802.5	2425	1752	2088.5	1.29545	1.07124e-28
NEXN	114	82	98	298	212	255	1.29541	2.79497e-07
USP11	847	659	753	2278	1643	1960.5	1.29487	5.03499e-28
ALDOA	14164	11305	12734.5	37210	28679	32944.5	1.29459	5.72378e-42
C1orf53	47	33	40	115	91	103	1.29426	0.00103773
ZFP30	50	24	37	127	67	97	1.29159	0.00302196
JAG1	769	665	717	2306	1478	1892	1.29151	2.13745e-27
GGH	725	594	659.5	2189	1301	1745	1.28907	3.83451e-25
MICA	447	338	392.5	1187	847	1017	1.2878	2.08438e-19
LPXN	119	92	105.5	318	229	273.5	1.28763	1.17173e-07
CACNA2D3	244	171	207.5	703	392	547.5	1.28725	1.41767e-11
SRGAP3	118	102	110	327	243	285	1.28454	8.92833e-08
MYLIP	178	154	166	524	345	434.5	1.28422	8.7719e-11
UQCRQ	1417	1124	1270.5	3659	2856	3257.5	1.28289	3.80853e-29
PIMREG	231	196	213.5	662	450	556	1.2819	5.94292e-13
TUBAL3	61	49	55	171	115	143	1.28137	0.000111059
PRMT5	3430	2653	3041.5	9471	6321	7896	1.28101	6.49213e-47
CABLES1	194	197	195.5	549	457	503	1.27945	5.65499e-10
BIRC5	1559	1214	1386.5	4343	2859	3601	1.27911	1.51985e-37
TUBA4A	1725	1326	1525.5	4526	3309	3917.5	1.2783	7.2403e-35
RANBP17	95	57	76	251	144	197.5	1.27737	1.72607e-05
SP6	29	27	28	91	56	73.5	1.27684	0.00674056
VSTM2L	1132	858	995	2675	2338	2506.5	1.27678	1.64319e-20
PODXL	84	58	71	219	147	183	1.27671	1.5689e-05
LINC00476	59	41	50	148	108	128	1.27656	0.000287908
NCAPD3	1463	1206	1334.5	4235	2709	3472	1.27372	6.63075e-36
POLR2F	812	616	714	2055	1581	1818	1.27327	9.60126e-24
NDUFB10	1691	1221	1456	4244	3168	3706	1.27301	7.49978e-31
FLNB	4380	3670	4025	12026	8672	10349	1.27202	6.38575e-43
ANXA3	56	33	44.5	142	87	114.5	1.2716	0.000845327
ST7-AS1	45	28	36.5	110	76	93	1.26886	0.00234652
FAT1	2685	2611	2648	8335	5478	6906.5	1.26788	9.29298e-31
SIPA1L1	1259	913	1086	3438	2159	2798.5	1.26633	1.36557e-30
TSHZ2	200	181	190.5	616	376	496	1.26442	3.61327e-11
TMTC3	481	370	425.5	1484	754	1119	1.26413	3.08637e-15
LARGE1	28	27	27.5	81	60	70.5	1.26292	0.00827548
COL28A1	110	65	87.5	283	166	224.5	1.26257	6.63602e-06
ELK3	1510	1213	1361.5	4389	2663	3526	1.26169	1.74745e-33
CBX6	3078	2621	2849.5	8208	6262	7235	1.26067	2.41055e-34
MAP3K6	551	467	509	1425	1146	1285.5	1.25986	1.98779e-18
C21orf58	91	85	88	247	199	223	1.25819	4.41523e-06
KIF2C	1151	830	990.5	3120	1954	2537	1.2576	8.02509e-29
GAS2L1	561	422	491.5	1336	1119	1227.5	1.25728	6.87592e-17
MAGED1	774	621	697.5	2171	1407	1789	1.25699	1.39166e-26
ENPP4	182	153	167.5	557	314	435.5	1.25697	7.68364e-10
ATP8B3	47	32	39.5	121	80	100.5	1.25682	0.0016004
GPR3	138	92	115	340	241	290.5	1.25661	1.55798e-07
NUBP1	292	206	249	744	518	631	1.25638	2.19273e-13
MYOM3	35	30	32.5	98	68	83	1.25582	0.00405862
PSMD10	514	361	437.5	1460	801	1130.5	1.25469	1.91605e-16
MIRLET7BHG	52	36	44	109	107	108	1.25327	0.00158711
TNIK	84	73	78.5	249	155	202	1.25285	8.58212e-06
SLC35D1	215	175	195	653	359	506	1.2527	1.16476e-10
HSPA8	36794	28346	32570	104309	63085	83697	1.25257	9.80814e-48
PCDHB2	66	52	59	192	112	152	1.25222	0.000119088
DUBR	459	358	408.5	1326	776	1051	1.25023	6.60325e-18
DUT	1993	1539	1766	5415	3568	4491.5	1.24963	1.21183e-38
CYB5R3	3993	3131	3562	9794	7957	8875.5	1.24915	3.17768e-30
SQLE	2021	1555	1788	5852	3358	4605	1.24898	2.74982e-31
PAGR1	779	600	689.5	1962	1496	1729	1.24888	6.55235e-23
CENPH	1536	1214	1375	4591	2527	3559	1.24863	1.23526e-26
ZG16B	75	60	67.5	216	130	173	1.24761	4.02077e-05
MCM5	2961	2503	2732	7768	5964	6866	1.24736	4.14351e-33
OSGEP	398	273	335.5	1007	684	845.5	1.24726	8.96226e-16
TMEM19	268	251	259.5	868	481	674.5	1.24681	3.5412e-12
AKR1C3	1236	906	1071	3290	2132	2711	1.24404	2.54264e-30
CENPE	1251	985	1118	3889	1933	2911	1.24365	1.23888e-19
HOXC13	246	219	232.5	682	493	587.5	1.24325	2.02704e-12
REEP6	60	55	57.5	152	134	143	1.24322	0.000260293
CALM3	2104	1556	1830	5503	3720	4611.5	1.243	8.48267e-37
MSRB1	330	243	286.5	792	631	711.5	1.2425	2.97253e-13
CDCA4	1727	1364	1545.5	4445	3288	3866.5	1.24029	2.12684e-32
PRKD1	202	171	186.5	580	369	474.5	1.24023	6.8624e-11
RNF24	608	473	540.5	1611	1109	1360	1.23919	3.15227e-22
MAP1B	3473	3570	3521.5	11562	6719	9140.5	1.23853	1.44921e-23
GOT2	3366	2670	3018	9290	5992	7641	1.23815	1.3239e-43
DAB2	877	724	800.5	2503	1568	2035.5	1.23807	8.77226e-27
IDH3B	1433	1071	1252	3695	2576	3135.5	1.23731	6.51162e-32
NDUFA6	1317	975	1146	3406	2336	2871	1.23616	6.63954e-31
NTHL1	308	255	281.5	792	611	701.5	1.23595	1.48239e-13
FOXM1	1368	1036	1202	3689	2370	3029.5	1.23443	4.31061e-32
ZNF704	111	123	117	372	229	300.5	1.23386	6.69118e-07
WSCD1	79	62	70.5	214	141	177.5	1.23377	3.23012e-05
SNRPB	4476	3604	4040	11244	8772	10008	1.23279	1.15456e-33
HARS2	655	513	584	1833	1123	1478	1.23197	2.96983e-22
HERC6	180	134	157	489	303	396	1.23187	2.34893e-09
G6PD	1717	1470	1593.5	4515	3424	3969.5	1.23175	2.35874e-29
FAM120C	137	92	114.5	341	230	285.5	1.23132	2.95227e-07
MYO5A	32	28	30	83	66	74.5	1.23068	0.00779793
LRRC45	261	232	246.5	669	551	610	1.23006	2.29919e-11
SOX13	147	119	133	405	264	334.5	1.2292	2.32037e-08
RRBP1	2921	2279	2600	7432	5472	6452	1.22913	1.90332e-36
PCLAF	1416	1076	1246	3949	2347	3148	1.22716	3.95407e-29
ABHD5	777	617	697	2205	1320	1762.5	1.22671	1.56392e-23
NPTX1	2774	2228	2501	7135	5267	6201	1.22605	7.82979e-36
MGAT2	1216	931	1073.5	3329	2064	2696.5	1.22403	2.19475e-29
HOXC11	64	51	57.5	157	126	141.5	1.22394	0.000251956
GINS2	431	379	405	1206	821	1013.5	1.22217	1.29024e-17
NDUFA2	634	447	540.5	1511	1139	1325	1.22021	1.06077e-18
NUDT13	45	39	42	119	89	104	1.21965	0.00167753
C9orf116	57	32	44.5	118	97	107.5	1.21932	0.00198982
VAV3	375	247	311	1037	535	786	1.2191	1.46244e-11
DOCK4	135	91	113	343	218	280.5	1.21741	5.2175e-07
DCP2	256	242	249	831	442	636.5	1.21682	8.49757e-11
SMOC1	669	493	581	1594	1244	1419	1.21679	6.09186e-19
COX7B	1625	1176	1400.5	4246	2714	3480	1.2165	4.63464e-31
RRAGA	559	481	520	1505	1074	1289.5	1.21646	5.92487e-20
LINC00857	37	27	32	114	50	82	1.21579	0.00939011
ZSCAN16-AS1	42	29	35.5	114	64	89	1.21559	0.00460897
SAMSN1	1155	882	1018.5	3226	1885	2555.5	1.21464	8.25739e-26
AMACR	100	74	87	249	179	214	1.21397	7.70121e-06
ZNF585B	46	40	43	118	93	105.5	1.21253	0.00169781
PISD	1152	908	1030	2926	2136	2531	1.2124	1.70317e-27
VAMP1	71	47	59	176	115	145.5	1.21205	0.00024472
FAHD1	824	578	701	2096	1364	1730	1.21078	1.33178e-22
HTR7P1	59	41	50	143	102	122.5	1.21047	0.00071359
RAB26	67	57	62	175	130	152.5	1.2102	0.000155492
SLIRP	978	743	860.5	2523	1718	2120.5	1.20943	9.13892e-27
CETN3	338	249	293.5	949	523	736	1.20934	1.16999e-12
CERCAM	673	461	567	1543	1203	1373	1.20932	1.94e-17
PCYT2	580	461	520.5	1436	1103	1269.5	1.20743	1.66329e-18
KIF15	595	451	523	1669	947	1308	1.207	4.11072e-18
GABPB1-IT1	93	72	82.5	251	158	204.5	1.20656	1.3756e-05
PKIG	557	441	499	1423	1022	1222.5	1.20507	1.8467e-19
ATG14	256	200	228	709	425	567	1.20453	1.39176e-11
PLK2	1172	875	1023.5	3042	1997	2519.5	1.20427	2.03407e-28
PLK4	561	429	495	1637	854	1245.5	1.20414	2.19526e-15
CUL4B	921	800	860.5	2800	1536	2168	1.20306	1.74084e-20
CALM1	3122	2408	2765	8393	5276	6834.5	1.20206	1.16855e-38
NUDT6	40	31	35.5	96	76	86	1.20088	0.0050102
PHF21B	45	29	37	96	81	88.5	1.20039	0.00498109
CRIP2	282	250	266	699	588	643.5	1.20033	5.0111e-11
RPGRIP1L	303	211	257	831	449	640	1.20031	5.09948e-11
ACSS1	154	120	137	374	290	332	1.19926	8.64688e-08
CCDC77	215	201	208	672	373	522.5	1.19843	7.81584e-10
POLR2L	1503	1185	1344	3413	3001	3207	1.19689	3.14907e-19
BTN3A2	462	391	426.5	1372	761	1066.5	1.19686	1.75858e-15
GPR39	53	32	42.5	109	93	101	1.19626	0.00302231
VANGL1	633	472	552.5	1670	1046	1358	1.19584	3.1082e-20
USP5	1269	960	1114.5	3033	2341	2687	1.19572	1.96757e-24
TXNDC15	908	667	787.5	2394	1479	1936.5	1.19571	1.18579e-23
CUBN	84	85	84.5	265	157	211	1.19464	2.34876e-05
ZNF829	44	35	39.5	125	71	98	1.19436	0.00320789
TTC33	432	362	397	1301	687	994	1.19295	7.54232e-14
TDP1	463	355	409	1278	742	1010	1.19116	6.02062e-16
GON7	245	231	238	737	444	590.5	1.19029	4.4181e-11
AP1G2	293	231	262	740	530	635	1.18908	1.39839e-12
OXA1L	2552	1952	2252	6705	4300	5502.5	1.18879	1.46711e-36
CYP51A1	2428	1932	2180	7060	3794	5427	1.1882	5.09815e-25
RBBP9	438	389	413.5	1346	720	1033	1.18742	6.30177e-14
PDLIM7	1249	952	1100.5	2806	2414	2610	1.18712	7.0704e-19
CDCA5	995	798	896.5	2563	1788	2175.5	1.18686	3.76178e-26
KRT34	78	73	75.5	215	153	184	1.18638	5.18988e-05
TTPAL	871	745	808	2505	1486	1995.5	1.18622	1.60589e-22
TM7SF2	101	77	89	220	201	210.5	1.18612	3.49938e-05
COMMD4	576	446	511	1334	1102	1218	1.18602	1.06491e-15
TRIM22	138	108	123	354	243	298.5	1.18587	2.67482e-07
PLPP1	491	407	449	1277	899	1088	1.1837	9.55662e-18
VKORC1	1383	1049	1216	3249	2555	2902	1.18362	1.18274e-23
AAMDC	83	71	77	228	148	188	1.18294	4.02902e-05
MCAM	146	106	126	347	257	302	1.18155	3.5346e-07
NTAN1	234	214	224	717	395	556	1.18148	4.97117e-10
SHROOM3	266	259	262.5	721	548	634.5	1.17995	5.0111e-11
PIGU	444	361	402.5	1174	780	977	1.17995	8.02385e-17
VPS35L	559	469	514	1538	972	1255	1.17992	4.09048e-19
CENPF	2926	2389	2657.5	8413	4709	6561	1.17978	2.32522e-28
NIPSNAP1	1264	940	1102	3258	2087	2672.5	1.17972	1.16173e-27
SEMA3B	194	164	179	460	391	425.5	1.17883	2.02782e-08
RNASEH1-AS1	188	127	157.5	474	289	381.5	1.17709	3.24492e-08
AK1	434	336	385	1037	799	918	1.1765	9.2627e-15
TRIM58	1883	1551	1717	4837	3428	4132.5	1.17544	6.59474e-32
RPL26L1	640	494	567	1549	1158	1353.5	1.17471	7.5987e-19
ANKEF1	220	167	193.5	603	342	472.5	1.17314	2.05561e-09
COL4A3BP	585	445	515	1630	894	1262	1.17295	4.33353e-16
ATL3	1574	1241	1407.5	4284	2568	3426	1.17194	2.12737e-28
SLC35E3	252	170	211	625	390	507.5	1.16997	5.69214e-10
PRDX2	2255	1732	1993.5	5377	4063	4720	1.16607	7.60168e-29
DCP1B	91	70	80.5	242	147	194.5	1.16576	4.21608e-05
AXL	4236	3617	3926.5	11103	7736	9419.5	1.1656	5.80657e-37
THTPA	273	185	229	643	445	544	1.16478	1.62116e-10
ITPRIP	1431	1105	1268	3522	2513	3017.5	1.16454	4.08148e-28
ACOT2	440	313	376.5	994	777	885.5	1.1641	1.5282e-13
MRPL40	834	586	710	1981	1387	1684	1.16315	1.40965e-20
SNHG18	168	152	160	433	329	381	1.16283	4.18504e-08
LRR1	742	557	649.5	1924	1192	1558	1.15887	1.5955e-20
NUP210	1274	1013	1143.5	3113	2297	2705	1.15842	1.4472e-25
ATP1A1	7474	5960	6717	19657	12565	16111	1.15836	8.25706e-43
TRIO	6436	5531	5983.5	16607	11888	14247.5	1.15816	2.47568e-36
APCDD1L	1055	784	919.5	2488	1841	2164.5	1.15628	1.18548e-22
C16orf95	49	47	48	126	101	113.5	1.15588	0.0019892
CRADD	490	392	441	1263	840	1051.5	1.1553	4.78821e-17
MCUB	388	284	336	956	639	797.5	1.15475	5.80065e-14
IDH2	831	654	742.5	2038	1472	1755	1.15473	8.86746e-22
SGK1	194	156	175	507	329	418	1.15456	5.52145e-09
ULBP3	89	95	92	258	183	220.5	1.15414	2.91832e-05
ACTL10	78	69	73.5	160	176	168	1.15208	0.000619489
KIF4A	747	558	652.5	1952	1171	1561.5	1.15158	1.41496e-19
HABP4	321	238	279.5	785	537	661	1.15158	2.59421e-12
HELLS	588	444	516	1603	884	1243.5	1.15008	1.49177e-15
TUBB	22215	17699	19957	55760	38641	47200.5	1.14982	4.54952e-45
TNFRSF21	408	361	384.5	1087	743	915	1.14971	7.12618e-15
LPIN3	187	149	168	487	313	400	1.14931	1.26158e-08
EDA	113	91	102	286	197	241.5	1.14905	5.89878e-06
C17orf53	154	109	131.5	359	258	308.5	1.14837	5.33348e-07
METRN	1283	1021	1152	2679	2586	2632.5	1.14714	7.43083e-14
CBX8	75	48	61.5	167	120	143.5	1.14566	0.000557295
PLA2G15	248	204	226	605	455	530	1.14516	3.38356e-10
RCN3	1550	1142	1346	3439	2787	3113	1.14496	7.81122e-21
TOP2A	6722	5408	6065	19069	10215	14642	1.14197	9.23536e-26
NCAPH2	1233	960	1096.5	2866	2225	2545.5	1.13987	5.1578e-22
ABCA7	123	91	107	258	232	245	1.13929	1.99444e-05
INCENP	768	621	694.5	1827	1405	1616	1.13877	9.87564e-19
CRYZ	451	318	384.5	1133	684	908.5	1.13775	7.07923e-14
LOC100287042	66	50	58	151	118	134.5	1.13766	0.000807598
CENPA	344	249	296.5	876	526	701	1.13633	5.91508e-12
UBE2L6	1214	937	1075.5	2986	2051	2518.5	1.13602	5.69591e-26
LEPROT	1211	905	1058	3206	1823	2514.5	1.13429	2.81515e-21
THYN1	408	279	343.5	985	625	805	1.13407	6.24991e-13
LPCAT2	192	170	181	530	329	429.5	1.13398	1.16048e-08
AAAS	791	581	686	1855	1332	1593.5	1.1334	1.26818e-19
TLE1	550	420	485	1220	1008	1114	1.13338	6.58336e-14
COX16	229	148	188.5	515	359	437	1.1332	1.84358e-08
OR51B5	320	202	261	774	453	613.5	1.13312	7.53353e-10
RACGAP1	1422	1038	1230	3596	2199	2897.5	1.13291	9.31412e-25
ENO1	40462	31240	35851	97591	69214	83402.5	1.13197	6.93673e-42
GCNT1	197	201	199	592	359	475.5	1.13194	1.7585e-08
SPAG4	59	65	62	165	126	145.5	1.13113	0.000777278
RANBP1	3420	2657	3038.5	8482	5720	7101	1.13046	2.90535e-36
GLA	452	316	384	1079	711	895	1.12966	4.62278e-14
ACO2	1865	1511	1688	4604	3260	3932	1.12932	1.68844e-29
SYNE3	354	299	326.5	895	629	762	1.12808	4.83132e-13
ZSWIM1	136	112	124	333	243	288	1.12713	1.51679e-06
THEM6	733	608	670.5	1690	1389	1539.5	1.127	5.95547e-16
GCHFR	60	40	50	136	95	115.5	1.12539	0.0021835
SLC38A2	11691	9489	10590	32207	18118	25162.5	1.12504	5.012e-30
RICTOR	838	801	819.5	2521	1401	1961	1.12347	3.76137e-16
AXIN2	106	84	95	287	162	224.5	1.12332	2.96801e-05
NOG	207	154	180.5	447	375	411	1.12266	1.00721e-07
DAG1	1096	946	1021	2724	2006	2365	1.12203	4.68083e-22
BUB1	1163	944	1053.5	3231	1769	2500	1.12108	1.60958e-19
SMS	1124	913	1018.5	2995	1796	2395.5	1.12064	5.66847e-23
PCDHGC3	440	368	404	1121	760	940.5	1.12046	5.9811e-15
GNG11	1559	1195	1377	4009	2434	3221.5	1.11854	6.59108e-26
TOR2A	51	46	48.5	138	89	113.5	1.11814	0.00249603
PNMA1	964	785	874.5	2426	1636	2031	1.11798	4.0244e-23
PFKP	4525	3443	3984	10380	7838	9109	1.11677	8.41131e-30
ANP32C	41	36	38.5	117	65	91	1.1165	0.00796917
BRIP1	340	296	318	980	529	754.5	1.11627	6.11093e-11
TRAPPC1	370	293	331.5	845	669	757	1.11612	8.83612e-12
C12orf60	53	43	48	140	84	112	1.1112	0.00291463
OIP5	250	191	220.5	599	415	507	1.11068	1.01793e-09
ZWINT	1003	701	852	2443	1500	1971.5	1.11063	1.15882e-19
DOLK	289	201	245	646	471	558.5	1.11046	6.57737e-10
LOC101928143	39	42	40.5	106	81	93.5	1.10898	0.00743289
CENPS	69	47	58	184	89	136.5	1.10788	0.00189651
SVIL	1534	1181	1357.5	3779	2480	3129.5	1.10753	2.69609e-27
RAB31	2378	1869	2123.5	6355	3586	4970.5	1.10714	1.36237e-24
LIG1	671	571	621	1616	1222	1419	1.10679	6.93294e-17
KIFC1	839	641	740	2004	1388	1696	1.1066	1.89205e-20
ILF2	3932	2976	3454	9817	6151	7984	1.10633	2.42943e-33
LOC101928841	68	36	52	139	96	117.5	1.10506	0.00333071
MICU1	651	473	562	1614	982	1298	1.10404	1.57028e-16
WEE1	778	611	694.5	1979	1232	1605.5	1.10325	1.56175e-19
CDK5RAP1	607	504	555.5	1546	1014	1280	1.10179	1.51607e-17
TPM3	5284	4009	4646.5	13213	8207	10710	1.10081	3.29173e-34
LOC105369340	80	49	64.5	149	136	142.5	1.09975	0.00144995
ZFYVE26	400	318	359	970	671	820.5	1.09958	2.45088e-13
NEK7	778	628	703	2146	1145	1645.5	1.09878	1.97427e-15
DPYD	1044	852	948	2788	1616	2202	1.09777	3.51071e-20
NEK11	66	48	57	156	104	130	1.0967	0.00140532
VRK1	1139	833	986	2971	1610	2290.5	1.09647	2.46714e-17
LINC02001	151	103	127	328	244	286	1.0958	4.33916e-06
KIF4B	54	32	43	98	91	94.5	1.09532	0.009121
PAQR4	1413	1144	1278.5	3191	2554	2872.5	1.09433	7.1945e-20
LOC257396	93	87	90	273	148	210.5	1.09397	0.000109789
CARD10	574	432	503	1182	1049	1115.5	1.09394	1.2534e-11
EIF6	2749	2072	2410.5	6028	4752	5390	1.09125	2.54646e-23
CASP10	55	33	44	121	78	99.5	1.09084	0.00653841
POU3F3	454	341	397.5	1088	720	904	1.09033	6.40894e-14
NSFL1C	1261	993	1127	3017	2092	2554.5	1.08892	3.22549e-24
MAPRE2	1505	1194	1349.5	3730	2424	3077	1.08822	2.08592e-26
ARID4A	292	219	255.5	740	431	585.5	1.08546	8.68384e-10
TNFRSF11A	283	210	246.5	619	482	550.5	1.0854	2.4935e-09
H2AFV	1704	1283	1493.5	4014	2735	3374.5	1.08525	1.87971e-26
UBA7	183	150	166.5	404	338	371	1.08502	6.39311e-07
RDH11	1896	1506	1701	4888	2915	3901.5	1.08488	1.93663e-25
DHRS1	120	86	103	281	185	233	1.08435	2.68765e-05
MRPL52	711	536	623.5	1578	1208	1393	1.08404	5.2216e-16
DIXDC1	223	190	206.5	586	360	473	1.08393	1.04864e-08
KIF14	715	573	644	1934	1045	1489.5	1.08391	7.68351e-15
ENO2	304	243	273.5	735	503	619	1.08371	8.28977e-11
LSS	1675	1399	1537	3866	3017	3441.5	1.08366	1.90063e-21
GUCD1	1309	1023	1166	3063	2186	2624.5	1.08331	1.59359e-23
PSMB6	551	463	507	1283	988	1135.5	1.08098	2.85075e-14
NUP155	2802	2333	2567.5	7354	4409	5881.5	1.07998	1.15214e-27
CYTIP	383	306	344.5	982	590	786	1.07903	4.29868e-12
SLC9A7	371	325	348	1012	587	799.5	1.07864	1.52184e-11
NECTIN1	715	544	629.5	1619	1194	1406.5	1.07843	8.52364e-17
P3H3	470	333	401.5	977	795	886	1.07805	2.34568e-11
SDF2L1	573	482	527.5	1171	1135	1153	1.07796	6.90237e-10
ZC3H4	647	563	605	1552	1162	1357	1.07715	9.72501e-16
IFI27L2	375	271	323	778	645	711.5	1.07624	5.55333e-10
DNM3OS	140	83	111.5	320	183	251.5	1.07416	5.08797e-05
NLRX1	746	584	665	1661	1290	1475.5	1.0736	5.46142e-16
MPC1	590	449	519.5	1407	930	1168.5	1.07353	6.02062e-16
SLC2A3	574	453	513.5	1458	873	1165.5	1.07158	4.61337e-15
GBP2	173	143	158	428	284	356	1.07151	3.77525e-07
MLKL	219	170	194.5	518	353	435.5	1.06936	2.9444e-08
TXN2	1118	890	1004	2629	1856	2242.5	1.06935	7.63429e-22
TUBG1	1162	918	1040	2632	1981	2306.5	1.06845	3.80323e-20
SDCBP2-AS1	57	36	46.5	132	77	104.5	1.06739	0.00652064
NUSAP1	2074	1595	1834.5	5309	3022	4165.5	1.06625	2.10354e-22
C14orf119	1254	989	1121.5	3143	1921	2532	1.06619	3.3972e-22
TWIST2	908	738	823	1980	1637	1808.5	1.0661	2.80343e-15
PLAUR	225	162	193.5	473	377	425	1.06593	1.6464e-07
SUSD5	607	535	571	1571	1007	1289	1.06526	7.07259e-16
IRF7	126	86	106	225	229	227	1.06424	0.000248684
ARL6IP5	1660	1243	1451.5	4152	2404	3278	1.06283	2.26504e-21
RAB30	91	74	82.5	214	153	183.5	1.06281	0.00021979
KIAA0895L	213	166	189.5	469	366	417.5	1.0628	1.36449e-07
PLEC	10777	9222	9999.5	22525	20875	21700	1.06257	4.8275e-05
RTCB	2196	1747	1971.5	5306	3508	4407	1.06174	9.63017e-29
SPNS1	754	623	688.5	1610	1395	1502.5	1.06135	6.25378e-13
RNASEH2C	340	270	305	713	617	665	1.06108	4.17609e-09
BCKDK	968	803	885.5	2110	1766	1938	1.06066	4.84394e-15
ERH	3413	2560	2986.5	8201	5158	6679.5	1.05999	1.46486e-29
FOS	271	144	207.5	511	388	449.5	1.05979	1.78881e-06
B4GAT1	476	358	417	1073	770	921.5	1.05924	3.81996e-13
ATP6V0E2	49	41	45	117	83	100	1.05892	0.00672355
IDH1	752	622	687	1994	1121	1557.5	1.05815	1.7819e-15
ZNF10	45	41	43	124	71	97.5	1.05798	0.00875613
HEXB	2978	2252	2615	7243	4460	5851.5	1.05715	6.19079e-28
SLC5A3	726	685	705.5	2075	1143	1609	1.05435	1.48638e-13
ABCA8	147	106	126.5	346	216	281	1.05143	9.35182e-06
LDLR	1163	897	1030	2662	1876	2269	1.05136	3.24288e-21
GLIPR1	885	677	781	2178	1311	1744.5	1.051	6.72707e-18
ANXA1	2362	1850	2106	5714	3650	4682	1.05026	4.29815e-28
SIPA1L2	722	558	640	1756	1093	1424.5	1.04966	8.72629e-17
RAD51B	203	161	182	518	298	408	1.04915	2.77867e-07
LINC00467	87	56	71.5	192	123	157.5	1.04868	0.000894981
CAVIN1	6789	5232	6010.5	15156	11139	13147.5	1.04817	6.45835e-30
G6PC3	901	739	820	2047	1545	1796	1.048	1.99323e-17
CRACR2A	220	191	205.5	550	363	456.5	1.04741	3.5972e-08
SYT7	317	226	271.5	667	513	590	1.04701	3.66926e-09
DRG1	1431	1110	1270.5	3422	2206	2814	1.04685	1.40012e-23
WDR62	563	407	485	1187	918	1052.5	1.04587	1.10945e-12
NDUFB3	663	524	593.5	1635	1005	1320	1.04552	7.04127e-16
NUF2	505	360	432.5	1284	661	972.5	1.04523	2.32634e-10
ELMO2	401	375	388	1063	671	867	1.04501	1.24702e-11
SCAMP5	104	98	101	259	187	223	1.04498	8.28879e-05
PSMA6	3124	2254	2689	7488	4453	5970.5	1.04465	4.32425e-24
MIF-AS1	76	66	71	156	149	152.5	1.04459	0.00163558
MSH2	721	602	661.5	1849	1105	1477	1.04374	4.24838e-16
VCL	1900	1543	1721.5	4599	3010	3804.5	1.04242	2.58491e-26
SDCBP	2933	2323	2628	7560	4218	5889	1.04197	4.85091e-22
ALG1	502	380	441	1076	835	955.5	1.04082	3.66936e-12
HHEX	56	34	45	121	76	98.5	1.04026	0.00969388
PHYH	650	487	568.5	1540	967	1253.5	1.03924	2.62509e-15
HEATR5A	584	474	529	1525	842	1183.5	1.03832	6.78097e-13
BLOC1S1	151	118	134.5	305	271	288	1.03795	2.53806e-05
SAPCD2	1802	1473	1637.5	3825	3218	3521.5	1.03784	8.43525e-17
C9orf3	374	300	337	840	626	733	1.03706	7.60745e-11
HCN4	171	163	167	417	314	365.5	1.03668	1.59598e-06
LOC100507599	72	67	69.5	192	117	154.5	1.03532	0.00111985
SAP30	278	219	248.5	676	420	548	1.03516	4.2523e-09
DBI	1252	1077	1164.5	3274	1915	2594.5	1.03487	5.79471e-19
TAGLN2	8817	6524	7670.5	19132	14040	16586	1.03463	1.68236e-28
EXT1	808	623	715.5	1911	1229	1570	1.03348	1.43759e-17
URB1-AS1	99	57	78	205	133	169	1.03275	0.000916381
CFL1	8652	6768	7710	18926	14362	16644	1.03269	2.26762e-27
NKX3-1	410	321	365.5	1032	588	810	1.03157	6.99333e-11
TGFBR3L	178	162	170	364	358	361	1.03061	1.98879e-05
EPM2A	106	69	87.5	240	143	191.5	1.0302	0.000371932
CYB5A	1990	1418	1704	4440	2958	3699	1.02851	5.34694e-23
C1orf112	181	141	161	452	259	355.5	1.02798	2.04875e-06
TLE3	686	550	618	1508	1155	1331.5	1.02755	1.91918e-14
PSMA7	4349	3337	3843	9306	7183	8244.5	1.02738	7.94183e-24
ATG10	166	130	148	414	239	326.5	1.02733	4.53025e-06
SRD5A1	692	540	616	1599	1082	1340.5	1.0273	4.13368e-16
NQO1	4824	3822	4323	11277	7563	9420	1.02725	2.77079e-32
FEZ1	8806	6605	7705.5	20147	13363	16755	1.02698	3.79213e-33
MOSPD3	115	87	101	238	194	216	1.02651	0.000151987
GPX8	1656	1316	1486	4196	2381	3288.5	1.02649	1.17722e-19
LDHA	23581	17681	20631	56307	34166	45236.5	1.02631	4.2564e-31
WDR54	459	371	415	1017	772	894.5	1.02605	8.33385e-12
FAM210B	1016	829	922.5	2607	1476	2041.5	1.02483	1.28343e-16
DPCD	254	175	214.5	556	372	464	1.02446	8.00496e-08
SIAE	650	523	586.5	1571	995	1283	1.02434	1.93864e-15
LOC100288181	108	91	99.5	257	176	216.5	1.02389	0.000110401
RBMS1	609	530	569.5	1560	948	1254	1.02323	3.18442e-14
DGLUCY	863	689	776	1972	1387	1679.5	1.02308	1.00666e-17
MYH10	954	863	908.5	2519	1496	2007.5	1.02172	2.28596e-16
SUGCT	48	55	51.5	126	98	112	1.02098	0.00751026
ARHGAP11A	1473	1213	1343	3855	2100	2977.5	1.02098	4.237e-17
DTYMK	940	702	821	1963	1537	1750	1.02038	2.80343e-15
BASP1	2984	2333	2658.5	6687	4766	5726.5	1.02009	7.99121e-27
TMEM256	146	129	137.5	308	276	292	1.01976	3.74546e-05
MTHFD1	5550	4277	4913.5	13236	8194	10715	1.0192	7.74208e-30
ICK	210	165	187.5	553	279	416	1.01847	2.35571e-06
SMIM4	166	156	161	372	316	344	1.01807	8.98281e-06
SEMA3C	997	762	879.5	2497	1375	1936	1.01805	3.35477e-15
OST4	771	585	678	1712	1204	1458	1.0171	3.78039e-16
APLP2	7254	5536	6395	16495	11107	13801	1.01686	1.36005e-32
LIMK1	987	740	863.5	2131	1564	1847.5	1.01658	3.35614e-17
APBB1	70	59	64.5	151	124	137.5	1.0163	0.00243912
TMEM107	56	43	49.5	111	98	104.5	1.01628	0.00874463
TCTN2	139	123	131	348	223	285.5	1.01532	1.47547e-05
FBXO33	447	316	381.5	1032	623	827.5	1.01429	6.70511e-11
PDLIM3	276	259	267.5	735	440	587.5	1.01364	1.51105e-08
FNIP2	283	224	253.5	661	435	548	1.01323	6.11618e-09
LOC100506639	66	36	51	137	82	109.5	1.0128	0.00929789
RIN2	783	556	669.5	1696	1170	1433	1.01226	2.96359e-15
SPTSSA	1075	814	944.5	2626	1499	2062.5	1.01192	1.99811e-16
LRRCC1	354	298	326	945	495	720	1.01127	7.42864e-09
KRT18	3895	3115	3505	8509	6426	7467.5	1.01094	1.97784e-24
HYLS1	128	109	118.5	318	197	257.5	1.0093	3.99987e-05
DGKG	69	71	70	188	118	153	1.0085	0.0017583
LINC01158	99	81	90	251	142	196.5	1.00773	0.000380651
BOLA3	470	363	416.5	1048	734	891	1.00758	4.22214e-12
RTL8C	838	648	743	1706	1420	1563	1.00739	5.75414e-13
ABCB8	358	293	325.5	763	615	689	1.00683	2.97389e-09
B4GALNT1	262	256	259	612	493	552.5	1.00661	1.45556e-07
TMEM14A	245	196	220.5	603	355	479	1.00599	1.00478e-07
VPS16	608	450	529	1282	960	1121	1.00569	6.77964e-13
UAP1L1	199	146	172.5	418	313	365.5	1.0047	1.87349e-06
PSME1	3838	2933	3385.5	8679	5819	7249	1.00466	7.33043e-29
MC1R	61	58	59.5	150	106	128	1.00442	0.00369181
GPAT3	348	291	319.5	901	496	698.5	1.00354	3.81489e-09
TGFB2	314	250	282	747	469	608	1.00324	2.44183e-09
DNAJB5	97	91	94	244	162	203	1.00314	0.000278904
PTRH1	288	188	238	529	459	494	1.00267	1.08222e-06
CD276	1634	1323	1478.5	3569	2698	3133.5	1.00207	1.03424e-19
HIST1H2BK	281	209	245	643	408	525.5	1.00118	2.19203e-08
AP1B1	1677	1466	1571.5	3752	2913	3332.5	1.00107	6.99925e-18
PHLPP2	451	403	427	1156	698	927	1.00057	2.30052e-11
SLC25A10	795	707	751	1696	1459	1577.5	1.00009	1.29266e-11

## Sheet: downregulated genes
	Parental reads 1st sample	Parental reads 2nd sample	Average Parental reads	PTX reads 1st sample	PTX reads 2nd sample	Average PTX Reads	log2FoldChange	padj
BEX1	416	341	378.5	0	0	0	-11.0771	2.39196e-13
UGT8	233	174	203.5	0	0	0	-10.1751	2.8676e-11
GABRG2	123	108	115.5	0	0	0	-9.36965	1.66556e-09
APCDD1	80	94	87	0	0	0	-8.98197	1.20335e-08
ALDH1A1	93	70	81.5	0	0	0	-8.85558	1.97396e-08
LAYN	238	192	215	1	0	0.5	-8.83369	1.4752e-09
FIBIN	234	176	205	1	0	0.5	-8.76002	2.11736e-09
AZGP1	609	509	559	2	1	1.5	-8.64449	5.30153e-23
ADAMTS2	472	445	458.5	1	2	1.5	-8.3626	1.97785e-21
PCDH17	157	126	141.5	1	0	0.5	-8.23055	2.62669e-08
HTR2C	56	47	51.5	0	0	0	-8.20113	4.1343e-07
GSPT2	54	40	47	0	0	0	-8.06031	7.83851e-07
WDR17	42	44	43	0	0	0	-7.95682	1.28687e-06
NMNAT3	234	219	226.5	0	2	1	-7.92271	3.73277e-13
IGFBP3	43	33	38	0	0	0	-7.75617	3.01411e-06
GJB2	40	34	37	0	0	0	-7.72499	3.4557e-06
PPP1R9A	204	174	189	2	0	1	-7.67362	3.62259e-12
SHANK2	308	259	283.5	2	1	1.5	-7.66595	9.8121e-18
TLR2	2637	2136	2386.5	12	14	13	-7.61415	1.04517e-135
CHMP1B2P	100	79	89.5	1	0	0.5	-7.56984	5.19056e-07
CCND2	574	476	525	4	2	3	-7.55421	4.67988e-33
CXXC4	34	31	32.5	0	0	0	-7.54293	7.66678e-06
RASL10B	169	164	166.5	1	1	1	-7.48973	1.35263e-11
LINC01876	32	29	30.5	0	0	0	-7.45086	1.13106e-05
PLCH2	642	508	575	2	5	3.5	-7.44932	2.63145e-37
TMEM117	97	64	80.5	1	0	0.5	-7.40465	1.08782e-06
ZNF485	33	21	27	0	0	0	-7.24992	2.66616e-05
DMGDH	74	66	70	0	1	0.5	-7.21269	2.28099e-06
ITM2A	29	23	26	0	0	0	-7.21102	3.06034e-05
EPHA6	22	20	21	0	0	0	-6.91267	0.000101804
CADM1	4106	3311	3708.5	48	20	34	-6.87754	2.4104e-245
PAPPA2	1449	1298	1373.5	19	7	13	-6.83808	2.08582e-102
GPC6	23	15	19	0	0	0	-6.74467	0.000197273
SPON2	271	221	246	4	1	2.5	-6.72829	4.38489e-21
SPATA18	63	38	50.5	1	0	0.5	-6.72798	1.83118e-05
KLRC2	15	19	17	0	0	0	-6.63146	0.000312944
LRMDA	101	81	91	1	1	1	-6.60283	8.46225e-09
SLCO3A1	183	172	177.5	3	1	2	-6.58824	3.21463e-16
MAP7	23	11	17	0	0	0	-6.5631	0.000413032
ICA1	143	118	130.5	3	0	1.5	-6.56019	2.82915e-12
IGSF11	19	14	16.5	0	0	0	-6.54974	0.000404482
BHLHA15	152	112	132	1	2	1.5	-6.54135	2.06833e-12
SYTL1	419	366	392.5	3	6	4.5	-6.53914	1.64959e-34
CSF3	1587	1041	1314	17	13	15	-6.53401	1.32302e-102
INHBE	2804	2192	2498	33	26	29.5	-6.49739	1.65086e-192
UNC5C	20	12	16	0	0	0	-6.49095	0.000513133
LINC02466	15	16	15.5	0	0	0	-6.486	0.000518094
GUSBP5	16	14	15	0	0	0	-6.4245	0.000637135
LINC01759	42	38	40	0	1	0.5	-6.40116	5.82761e-05
SDR16C5	42	36	39	1	0	0.5	-6.38128	6.73051e-05
NEK5	16	13	14.5	0	0	0	-6.37029	0.00077276
IGFBP2	789	653	721	10	9	9.5	-6.3428	9.33473e-65
ZNF385B	332	259	295.5	6	2	4	-6.31148	5.26274e-28
ESRP1	125	90	107.5	3	0	1.5	-6.27395	5.3892e-11
ANO5	16	11	13.5	0	0	0	-6.25533	0.00116434
IL1A	8936	6557	7746.5	130	88	109	-6.2421	0
NKD2	422	354	388	6	5	5.5	-6.2396	5.06211e-37
MAGEC2	39	29	34	1	0	0.5	-6.17427	0.000146033
P2RY1	39	30	34.5	0	1	0.5	-6.17425	0.000134847
SGCZ	33	33	33	1	0	0.5	-6.15249	0.000160169
ARHGEF16	694	585	639.5	14	6	10	-6.10804	5.2661e-61
KCNS3	308	205	256.5	6	2	4	-6.0972	2.27501e-25
VIPR1	1093	938	1015.5	20	12	16	-6.0938	7.89307e-94
ANKRD18A	10	13	11.5	0	0	0	-6.06936	0.00223508
EDA2R	67	54	60.5	2	0	1	-6.03992	4.81348e-07
HEPH	32	30	31	0	1	0.5	-6.03257	0.00022501
LOC105375690	13	10	11.5	0	0	0	-6.03196	0.00244353
CLGN	530	391	460.5	8	7	7.5	-6.0286	2.78831e-45
MARK1	504	409	456.5	8	7	7.5	-6.023	2.67911e-45
LINC00355	41	22	31.5	0	1	0.5	-6.01584	0.000249761
MAP9	394	325	359.5	9	3	6	-6.01523	3.58154e-36
EPHX4	71	49	60	1	1	1	-5.98954	5.00543e-07
PRSS12	424	341	382.5	10	3	6.5	-5.9889	1.67753e-38
SLC47A1	14	8	11	0	0	0	-5.94702	0.00327815
FAM110B	10	11	10.5	0	0	0	-5.92631	0.00345712
TSPAN7	308	194	251	7	2	4.5	-5.89548	1.16504e-25
TPD52L1	512	375	443.5	11	5	8	-5.89119	6.99351e-45
PPM1E	1292	1046	1169	27	16	21.5	-5.8668	1.35208e-111
KCNMB2-AS1	55	49	52	2	0	1	-5.83167	1.7942e-06
ZDHHC23	546	404	475	10	8	9	-5.81152	1.04901e-48
GLB1L2	32	22	27	0	1	0.5	-5.8088	0.000490791
LINC02562	29	24	26.5	0	1	0.5	-5.79488	0.000510379
GABRB3	185	119	152	4	2	3	-5.75071	1.04661e-16
FAM83B	249	173	211	8	1	4.5	-5.66202	5.49775e-23
TREM2	71	66	68.5	1	2	1.5	-5.60352	1.56858e-08
BMPR1B	144	124	134	4	2	3	-5.58991	1.25939e-15
FUT1	173	136	154.5	8	0	4	-5.56778	0.000775478
SLC37A2	2296	1850	2073	50	44	47	-5.55294	3.55049e-187
POF1B	55	35	45	0	2	1	-5.52927	6.75921e-06
CHAC1	2926	2355	2640.5	75	50	62.5	-5.49986	3.64971e-231
ITGAL	143	113	128	2	4	3	-5.49197	4.33031e-15
ARRDC4	1426	1047	1236.5	34	25	29.5	-5.47883	1.32066e-121
TGFA	642	516	579	19	9	14	-5.47637	3.68393e-62
ANK2	1327	1103	1215	29	30	29.5	-5.45264	1.79744e-119
TYRP1	76	79	77.5	2	2	2	-5.38524	7.95981e-10
LRP4	425	362	393.5	10	11	10.5	-5.31908	4.55532e-44
PRKAA2	15	21	18	1	0	0.5	-5.30745	0.0028422
LINC01980	67	46	56.5	1	2	1.5	-5.30062	1.96008e-07
HS6ST3	3892	3401	3646.5	121	83	102	-5.26394	4.55621e-281
KLF8	123	112	117.5	6	1	3.5	-5.20155	1.74626e-14
ADM2	1037	821	929	28	27	27.5	-5.16455	2.28932e-97
OR51E2	19	14	16.5	0	1	0.5	-5.09311	0.00461393
SRSF12	22	10	16	0	1	0.5	-5.0135	0.00609357
PTPRD	365	315	340	14	9	11.5	-4.99089	6.7162e-40
EMB	1436	1217	1326.5	55	36	45.5	-4.9692	3.78223e-134
CALCB	122	79	100.5	5	2	3.5	-4.93964	1.07082e-12
EYA4	26	27	26.5	2	0	1	-4.8884	0.000324103
FAAH2	33	22	27.5	1	1	1	-4.85667	0.000261505
CPEB1	15	12	13.5	1	0	0.5	-4.85622	0.00974449
LINC01503	37	41	39	1	2	1.5	-4.79227	9.37721e-06
SEMA3E	191	143	167	7	6	6.5	-4.76989	9.71768e-21
CACNA1C	30	41	35.5	3	0	1.5	-4.75157	2.81969e-05
CFHR3	27	20	23.5	2	0	1	-4.69543	0.000769848
SYBU	93	57	75	2	4	3	-4.69082	9.31088e-10
SLFN14	25	21	23	2	0	1	-4.6738	0.000842747
UGT2B7	157	129	143	7	5	6	-4.67335	3.88837e-18
TMEM40	129	83	106	7	2	4.5	-4.66383	2.22519e-13
AMOT	35	32	33.5	3	0	1.5	-4.6395	4.62985e-05
KIAA1211	271	237	254	12	10	11	-4.62701	8.85696e-31
LOC100421746	19	26	22.5	1	1	1	-4.61593	0.000841957
COBLL1	274	223	248.5	14	8	11	-4.60228	2.97081e-30
NEGR1	407	352	379.5	24	10	17	-4.60009	5.15986e-44
ARFGEF3	867	818	842.5	44	31	37.5	-4.59828	3.11753e-87
CHMP4C	739	553	646	40	18	29	-4.58534	1.66392e-70
KIAA1107	63	49	56	3	2	2.5	-4.582	7.89196e-08
CNTN4	34	32	33	2	1	1.5	-4.57769	4.44379e-05
PTPN13	1695	1384	1539.5	93	47	70	-4.57188	7.89305e-146
MEF2C	22	20	21	2	0	1	-4.55148	0.00144028
SH3BP2	2194	1758	1976	107	76	91.5	-4.52807	2.90697e-181
IGSF1	30	16	23	0	2	1	-4.51485	0.00110596
PPL	372	327	349.5	20	13	16.5	-4.51101	2.79761e-41
ITGB4	9851	8682	9266.5	511	365	438	-4.50264	0
MEGF6	750	596	673	31	32	31.5	-4.49708	1.74017e-72
FOXP2	122	108	115	7	4	5.5	-4.49668	7.10043e-15
ADAMTS20	27	14	20.5	2	0	1	-4.48089	0.00205595
PLXDC2	14	25	19.5	1	1	1	-4.42562	0.00202756
PCDH1	240	197	218.5	14	8	11	-4.41767	8.4697e-27
ST6GAL1	1833	1498	1665.5	101	69	85	-4.39121	3.79734e-157
CXCL12	31	25	28	3	0	1.5	-4.37902	0.000225511
EMBP1	45	32	38.5	3	1	2	-4.37777	1.14085e-05
HCK	20	17	18.5	2	0	1	-4.3689	0.00300135
N4BP2L1	185	136	160.5	13	4	8.5	-4.35648	1.23789e-19
NUPR1	2238	1771	2004.5	112	98	105	-4.33613	8.71263e-168
CGNL1	62	50	56	4	2	3	-4.33088	8.06432e-08
ARAP2	375	250	312.5	23	11	17	-4.29845	1.43426e-35
TMEM88	20	17	18.5	1	1	1	-4.29841	0.00278649
LINC01133	491	347	419	29	17	23	-4.28195	2.54264e-47
BHMT	16	18	17	2	0	1	-4.27028	0.0044995
HCLS1	244	179	211.5	10	13	11.5	-4.26667	5.2467e-25
NAP1L3	49	56	52.5	4	2	3	-4.26322	2.26862e-07
KLHDC7B	332	296	314	17	18	17.5	-4.25248	3.28155e-36
UNC5B	9599	8102	8850.5	568	434	501	-4.23191	0
SESN2	5150	4014	4582	306	215	260.5	-4.22896	1.53084e-292
NBEAP1	28	23	25.5	2	1	1.5	-4.19769	0.000401474
CXCL1	72	64	68	5	3	4	-4.19723	3.14964e-09
HOXB9	81	68	74.5	7	2	4.5	-4.17919	7.29454e-10
FAM19A2	104	76	90	10	1	5.5	-4.1776	3.65299e-11
AMIGO1	193	140	166.5	14	6	10	-4.16535	2.93523e-20
ATP8A1	227	183	205	20	6	13	-4.10821	5.71838e-24
POPDC3	205	148	176.5	13	9	11	-4.09382	2.04484e-21
FAM129A	2602	2223	2412.5	198	115	156.5	-4.05904	2.06417e-184
FGF21	43	45	44	5	1	3	-4.03198	3.29199e-06
GDF15	1772	1427	1599.5	114	94	104	-4.02886	1.14547e-138
NBEA	657	578	617.5	57	26	41.5	-4.01921	2.54317e-63
LAPTM5	2193	1834	2013.5	173	102	137.5	-3.9819	2.82686e-164
CPAMD8	401	341	371	26	24	25	-3.97908	2.44952e-41
KBTBD11	1792	1448	1620	136	86	111	-3.9697	6.45309e-144
NELL2	31	26	28.5	3	1	2	-3.95991	0.00020869
MAPK10	32	25	28.5	3	1	2	-3.95497	0.000215292
LRP1B	51	26	38.5	1	4	2.5	-3.93964	3.27571e-05
BTC	34	24	29	2	2	2	-3.93104	0.000195484
EBF4	308	247	277.5	19	20	19.5	-3.90797	3.01634e-31
ASNSP1	74	70	72	3	7	5	-3.90335	4.3179e-09
RNF175	32	26	29	1	3	2	-3.89712	0.000224037
TRAM1L1	120	101	110.5	10	6	8	-3.89442	8.00599e-14
ZNF641	455	360	407.5	40	20	30	-3.87488	1.81214e-44
CCL2	101	79	90	6	7	6.5	-3.86351	2.54027e-11
LOC101448202	33	34	33.5	3	2	2.5	-3.86048	5.51344e-05
RIMS2	59	58	58.5	7	2	4.5	-3.84654	9.55405e-08
IGSF3	481	408	444.5	46	22	34	-3.82753	3.76002e-47
IL34	71	40	55.5	3	5	4	-3.82642	4.10829e-07
NUP62CL	116	80	98	11	4	7.5	-3.82105	5.7261e-12
ENOX1	412	288	350	34	19	26.5	-3.82057	6.1006e-38
FAM133A	37	29	33	3	2	2.5	-3.81952	7.00266e-05
NMRK1	115	103	109	13	4	8.5	-3.81909	3.36953e-13
LPL	259	179	219	23	11	17	-3.79068	1.28613e-24
CBS	75	45	60	4	5	4.5	-3.78629	1.11229e-07
MAGEA1	119	102	110.5	14	4	9	-3.75692	3.65542e-13
ARHGAP25	36	24	30	3	2	2.5	-3.67077	0.000206544
PRKG1	378	374	376	46	20	33	-3.64785	5.41346e-37
FAM184A	51	44	47.5	3	5	4	-3.62951	2.72262e-06
LIF	1899	1333	1616	144	130	137	-3.62452	3.53217e-109
SLC2A9	1325	1181	1253	111	104	107.5	-3.62428	1.65964e-93
OSCAR	41	39	40	4	3	3.5	-3.61967	1.4567e-05
CORO2A	100	69	84.5	10	5	7.5	-3.59561	3.0445e-10
PLAC1	19	16	17.5	1	2	1.5	-3.59521	0.00567623
NMU	38	40	39	4	3	3.5	-3.59017	2.02771e-05
NGF	337	254	295.5	28	24	26	-3.58739	1.42117e-31
TRIB3	21918	16961	19439.5	1979	1490	1734.5	-3.56633	0
PRMT8	28	8	18	1	2	1.5	-3.56139	0.00846073
IDUA	170	111	140.5	12	13	12.5	-3.54872	1.68286e-15
F2RL3	109	95	102	6	12	9	-3.54796	2.32719e-11
ANKRD44	46	39	42.5	6	2	4	-3.54277	1.05448e-05
CCDC169-SOHLH2	18	14	16	2	1	1.5	-3.52481	0.00870302
PPFIA2	28	14	21	3	1	2	-3.49044	0.0031407
BCL2A1	66	48	57	7	4	5.5	-3.47283	3.3635e-07
VWDE	334	298	316	40	22	31	-3.46643	1.27683e-32
FLRT1	264	200	232	13	28	20.5	-3.45738	8.11325e-06
SLC16A9	120	96	108	17	5	11	-3.43362	5.10408e-12
IP6K3	444	355	399.5	50	30	40	-3.42444	2.2731e-40
ASNS	740	599	669.5	88	47	67.5	-3.42292	1.60686e-61
SLCO1A2	108	101	104.5	12	9	10.5	-3.41829	4.2929e-12
NCK2	3185	2417	2801	316	247	281.5	-3.39483	2.75021e-159
CNRIP1	331	281	306	40	24	32	-3.366	2.52948e-31
ANGPT4	21	27	24	2	3	2.5	-3.35086	0.00145179
KATNAL2	42	35	38.5	4	4	4	-3.34653	4.07894e-05
JAZF1	58	52	55	9	3	6	-3.33697	9.68672e-07
RASGRP1	67	76	71.5	12	4	8	-3.31929	3.43391e-08
MMP16	32	23	27.5	4	2	3	-3.30211	0.000669906
KDM7A	791	641	716	112	47	79.5	-3.30209	5.10478e-56
KCNT2	68	51	59.5	8	5	6.5	-3.29175	3.30419e-07
MELTF	152	104	128	18	10	14	-3.29011	8.45646e-14
LGALS2	27	26	26.5	4	2	3	-3.26929	0.000832247
CSTA	412	266	339	47	28	37.5	-3.26635	2.08734e-31
NECTIN4	65	45	55	6	6	6	-3.26213	1.27384e-06
DUSP8	1128	959	1043.5	129	103	116	-3.25891	2.1114e-81
TMOD2	21	23	22	3	2	2.5	-3.25787	0.00247767
CYP4F11	52	44	48	8	3	5.5	-3.25729	6.04268e-06
ABCG1	3169	2651	2910	367	284	325.5	-3.24818	5.35647e-153
COPZ2	260	179	219.5	26	23	24.5	-3.23394	1.10801e-21
ZNF883	66	50	58	6	7	6.5	-3.22022	7.49677e-07
SH3GL3	32	36	34	5	3	4	-3.21556	0.000158869
PRKN	34	28	31	3	4	3.5	-3.20833	0.000353595
SOX7	682	563	622.5	76	67	71.5	-3.20338	1.21607e-52
AKNA	2500	2086	2293	292	237	264.5	-3.19955	3.34597e-127
FBXO25	1159	920	1039.5	136	106	121	-3.18913	6.49731e-81
TSPAN18	167	156	161.5	21	17	19	-3.18526	1.2145e-16
RUNX1T1	129	138	133.5	19	13	16	-3.17824	8.89341e-14
GAREM2	204	184	194	25	21	23	-3.16922	1.69991e-19
CBSL	23	26	24.5	4	2	3	-3.16797	0.00161507
TNK1	23	26	24.5	4	2	3	-3.16797	0.00161507
MLXIPL	288	218	253	34	26	30	-3.16224	7.6969e-25
LINGO2	147	136	141.5	13	20	16.5	-3.15444	1.79881e-13
TREM1	127	85	106	12	13	12.5	-3.14028	5.44428e-11
IRF5	63	53	58	7	7	7	-3.12883	9.18472e-07
ADAMTS9	2937	2469	2703	390	275	332.5	-3.12015	6.39005e-148
GABRG1	401	339	370	64	29	46.5	-3.11926	1.10301e-32
VCAM1	288	190	239	44	16	30	-3.11654	7.5883e-21
ARHGAP4	55	34	44.5	7	4	5.5	-3.10574	2.50649e-05
DTX3	347	296	321.5	46	34	40	-3.10319	3.17768e-30
FOXO6	39	25	32	5	3	4	-3.08915	0.000386463
SLC22A15	1909	1483	1696	280	155	217.5	-3.07467	5.23368e-105
NEO1	487	384	435.5	76	37	56.5	-3.06435	2.2037e-37
DDR2	430	344	387	58	41	49.5	-3.06143	2.93518e-35
BVES	63	40	51.5	7	6	6.5	-3.05339	6.50013e-06
FBXO41	687	526	606.5	79	75	77	-3.04618	1.26352e-46
SLC27A2	510	422	466	71	50	60.5	-3.04248	4.89577e-41
KDELC2	440	357	398.5	68	38	53	-3.02142	3.13826e-35
PTGS1	247	217	232	44	19	31.5	-3.01322	5.04937e-21
LCN2	48	29	38.5	5	5	5	-2.99902	0.000133221
EXPH5	192	171	181.5	30	19	24.5	-2.9983	1.37875e-17
ASS1	15259	11672	13465.5	2158	1441	1799.5	-2.99792	1.09445e-254
ARHGEF2	10728	8650	9689	1528	1077	1302.5	-2.98719	1.80269e-230
GUCY1A2	113	96	104.5	15	13	14	-2.98625	9.76499e-11
CTH	1381	1117	1249	225	120	172.5	-2.97337	5.65388e-81
XDH	942	812	877	149	92	120.5	-2.97315	1.1842e-65
CD33	524	379	451.5	65	56	60.5	-2.97246	7.03314e-37
GDPD1	406	303	354.5	50	45	47.5	-2.97229	3.31572e-30
TMEM178B	384	363	373.5	63	40	51.5	-2.97225	6.5945e-32
FHIT	233	150	191.5	32	20	26	-2.96806	1.48893e-17
C4orf3	563	445	504	80	58	69	-2.96045	1.85197e-42
RNF180	292	226	259	46	26	36	-2.9535	1.23341e-23
MMP28	52	49	50.5	8	6	7	-2.95347	8.72851e-06
OLAH	1204	946	1075	184	117	150.5	-2.93716	4.0424e-77
SH3BGRL2	227	204	215.5	37	24	30.5	-2.92922	6.08773e-20
MCTP2	231	183	207	43	17	30	-2.91786	3.90507e-18
TMEM154	699	604	651.5	126	64	95	-2.9021	8.5033e-48
ERICH2	389	308	348.5	64	38	51	-2.87803	6.31902e-30
FAM198B	140	85	112.5	23	10	16.5	-2.87585	2.22701e-10
KIF26B	43	62	52.5	10	6	8	-2.86097	1.49115e-05
ZNF91	24	21	22.5	6	1	3.5	-2.85988	0.00547071
RIMKLB	350	278	314	60	34	47	-2.84885	6.90997e-27
GJB3	80	66	73	8	13	10.5	-2.83734	4.34734e-07
ADGRE2	369	285	327	61	38	49.5	-2.8243	9.32965e-28
DLL1	69	53	61	14	5	9.5	-2.81616	2.80268e-06
GKAP1	216	172	194	40	20	30	-2.80999	3.72227e-17
MIR99AHG	31	20	25.5	6	2	4	-2.79685	0.00323259
ANKDD1A	307	230	268.5	50	33	41.5	-2.78816	5.74641e-23
CACNB4	211	199	205	41	24	32.5	-2.77607	9.83999e-18
RAB39B	92	71	81.5	11	14	12.5	-2.75595	1.02617e-07
MFAP3L	109	76	92.5	16	13	14.5	-2.74893	8.48058e-09
ST6GALNAC3	988	765	876.5	192	95	143.5	-2.73133	1.26199e-53
ADRB2	368	276	322	66	39	52.5	-2.71898	6.06678e-26
SLC44A5	437	318	377.5	84	41	62.5	-2.70898	4.69531e-28
LOC100506548	6627	5158	5892.5	1212	733	972.5	-2.7063	4.52951e-162
CEBPG	5762	4599	5180.5	1064	650	857	-2.70352	4.43089e-158
PSAT1	17762	13771	15766.5	3268	1958	2613	-2.70263	2.40637e-193
PTGS2	289	226	257.5	52	33	42.5	-2.69923	1.9947e-21
SLC26A1	43	24	33.5	7	4	5.5	-2.69071	0.000914358
TMTC2	280	239	259.5	54	33	43.5	-2.68571	2.26896e-21
MERTK	108	82	95	20	12	16	-2.67164	7.70122e-09
MSLN	19	23	21	3	4	3.5	-2.66467	0.00918765
EPSTI1	21	21	21	3	4	3.5	-2.65174	0.00928795
GLI1	665	562	613.5	125	86	105.5	-2.63965	3.00736e-43
SAMD12	97	84	90.5	22	10	16	-2.62936	3.11708e-08
EGR1	7141	5900	6520.5	1183	1025	1104	-2.62927	1.64334e-105
TCF7	165	144	154.5	26	27	26.5	-2.6151	1.32265e-12
RPL32P3	402	308	355	75	49	62	-2.61424	3.52935e-27
KLF15	1123	976	1049.5	210	159	184.5	-2.60121	8.24463e-61
CAMK4	158	137	147.5	28	24	26	-2.58993	2.2857e-12
TNFSF12	59	59	59	6	14	10	-2.58126	4.0745e-05
PARM1	32	23	27.5	7	3	5	-2.5792	0.00330127
TNFAIP2	5938	4863	5400.5	1069	848	958.5	-2.57317	3.76819e-122
COL15A1	54	36	45	9	7	8	-2.56696	0.000142691
E2F5	794	647	720.5	176	90	133	-2.55932	1.12116e-43
LINC02246	41	27	34	6	6	6	-2.55897	0.0011074
ULBP1	301	236	268.5	69	31	50	-2.5511	1.8427e-19
GPM6A	119	79	99	22	14	18	-2.54818	1.50781e-08
ZNF697	2743	2196	2469.5	500	397	448.5	-2.5408	1.64024e-93
CCDC122	212	145	178.5	43	23	33	-2.53871	6.23688e-14
CDK18	135	99	117	26	17	21.5	-2.53779	5.78842e-10
EMX2	516	366	441	105	59	82	-2.53019	6.73958e-30
LOC91370	45	25	35	9	4	6.5	-2.52996	0.00120373
KDM6B	1457	1215	1336	254	233	243.5	-2.52474	9.49416e-57
SNHG8	4174	3153	3663.5	752	590	671	-2.52391	6.09072e-107
DDIT4	24822	19834	22328	4681	3542	4111.5	-2.52162	1.10177e-162
LIMD2	68	47	57.5	11	10	10.5	-2.51919	2.05724e-05
FBLIM1	1020	864	942	210	143	176.5	-2.51673	3.28043e-56
TFAP2E	39	32	35.5	6	7	6.5	-2.50932	0.000942469
DBNDD2	78	65	71.5	16	11	13.5	-2.50398	1.53546e-06
CLDN1	4190	3246	3718	878	537	707.5	-2.49883	1.32066e-121
GTPBP2	4642	3516	4079	839	680	759.5	-2.49575	9.99657e-102
GOLGA2P7	80	45	62.5	12	11	11.5	-2.49279	1.57276e-05
UNC13D	55	45	50	11	8	9.5	-2.48967	6.9784e-05
ZP3	184	138	161	30	30	30	-2.48665	2.69503e-12
ADGRA2	1231	983	1107	249	173	211	-2.48585	9.60499e-63
IL1B	753	477	615	126	104	115	-2.48078	1.44119e-33
ZMYM2	1838	1489	1663.5	437	220	328.5	-2.46784	3.33997e-65
ANKFN1	103	78	90.5	21	14	17.5	-2.46511	8.74902e-08
PARD3B	1776	1495	1635.5	413	235	324	-2.45315	3.2056e-73
CXCL8	16415	11083	13749	3473	1947	2710	-2.45069	3.31167e-107
GAS5	15168	11665	13416.5	3171	2106	2638.5	-2.44164	4.52736e-176
ATP7B	230	169	199.5	45	34	39.5	-2.41931	7.91368e-15
HCP5	52	34	43	15	3	9	-2.41799	0.00071999
EPB41L5	580	469	524.5	119	90	104.5	-2.41611	1.38994e-33
PTER	712	605	658.5	171	98	134.5	-2.407	2.94916e-39
MME	7201	5822	6511.5	1763	927	1345	-2.40427	5.02932e-98
FIRRE	52	21	36.5	7	7	7	-2.40388	0.00206545
STON1	30	23	26.5	8	3	5.5	-2.40282	0.0062066
FNDC8	109	92	100.5	20	20	20	-2.40021	4.6475e-08
RAB3IP	1328	1091	1209.5	291	200	245.5	-2.39807	3.96455e-63
PALM2	1016	836	926	255	130	192.5	-2.39102	4.88385e-46
ADPRH	28	23	25.5	4	6	5	-2.39086	0.00779566
SETDB2	136	124	130	35	19	27	-2.39016	4.30474e-10
GPT2	3749	2981	3365	780	590	685	-2.37992	1.72154e-101
STK24	7734	6050	6892	1780	1082	1431	-2.37555	3.95021e-135
LPAR2	52	46	49	10	10	10	-2.36767	0.000160516
LRP3	574	437	505.5	106	99	102.5	-2.3667	1.69666e-28
FBXL13	1218	923	1070.5	292	159	225.5	-2.36006	7.6146e-52
CLYBL	241	168	204.5	52	33	42.5	-2.35908	1.48601e-14
LIG4	1135	836	985.5	265	149	207	-2.35892	1.46389e-49
APLF	173	153	163	49	21	35	-2.35832	1.55286e-11
S100P	222	186	204	49	36	42.5	-2.35709	8.56963e-15
LOC101929709	152	113	132.5	27	27	27	-2.35622	8.62049e-10
ADGRG6	418	295	356.5	101	51	76	-2.34181	5.85051e-22
ERN1	1239	1087	1163	302	194	248	-2.33803	5.98874e-57
FAM171B	337	268	302.5	88	43	65.5	-2.32994	1.97628e-19
SIAH2	2918	2283	2600.5	631	467	549	-2.32916	3.56568e-90
ZNF862	164	116	140	29	29	29	-2.32855	5.29849e-10
AKT3	582	414	498	144	71	107.5	-2.32743	1.17767e-27
PPP1R14C	38	49	43.5	11	8	9.5	-2.31971	0.000530306
AREG	99	129	114	20	28	24	-2.31549	3.04869e-07
TNFRSF9	130	82	106	25	20	22.5	-2.30374	6.41948e-08
BDNF-AS	59	42	50.5	14	8	11	-2.30045	0.000172205
N4BP2L2	2070	1598	1834	549	267	408	-2.2979	4.91197e-56
APPL1	198	159	178.5	55	25	40	-2.28598	3.97652e-12
TBKBP1	392	294	343	80	68	74	-2.28587	3.52076e-21
RAVER2	1100	873	986.5	294	149	221.5	-2.27869	4.84523e-44
LARP6	2014	1492	1753	438	334	386	-2.26158	1.78514e-66
SLC7A1	9316	7803	8559.5	2220	1591	1905.5	-2.25988	2.33446e-127
INTS6	2989	2355	2672	766	456	611	-2.23796	1.55755e-85
SLC1A4	1315	1140	1227.5	338	222	280	-2.23788	7.51964e-56
ZNF773	674	499	586.5	172	97	134.5	-2.23176	8.05042e-32
NDUFA4L2	79	75	77	24	12	18	-2.22884	5.28961e-06
NCKAP5	406	327	366.5	98	69	83.5	-2.22823	1.05216e-22
BBC3	539	422	480.5	108	106	107	-2.22746	3.08609e-24
GNAO1	198	169	183.5	44	39	41.5	-2.22412	3.36686e-12
NUFIP1	1285	1042	1163.5	365	180	272.5	-2.2236	1.27726e-44
BEX3	98	71	84.5	25	14	19.5	-2.22023	1.81908e-06
MXD1	2667	2240	2453.5	730	417	573.5	-2.21581	2.62642e-75
MKX	92	76	84	24	15	19.5	-2.21237	1.72021e-06
GATA3	367	269	318	86	60	73	-2.21146	1.09486e-19
NCKAP5L	1421	1168	1294.5	350	247	298.5	-2.21134	6.25529e-58
TFDP2	1890	1565	1727.5	521	290	405.5	-2.21041	2.25323e-62
SEMA3F	522	392	457	117	92	104.5	-2.20813	5.82723e-26
PCID2	4939	3800	4369.5	1218	804	1011	-2.20796	4.03055e-109
MRPS31P5	189	165	177	47	35	41	-2.20557	5.42996e-12
SNORD102	39	18	28.5	8	5	6.5	-2.19929	0.00940049
GGACT	74	63	68.5	19	13	16	-2.19862	1.78275e-05
TNFAIP6	384	234	309	93	51	72	-2.19741	5.60242e-17
SMKR1	86	50	68	17	14	15.5	-2.19291	3.51145e-05
LURAP1L	482	353	417.5	131	67	99	-2.19091	6.57215e-23
ZNF254	80	60	70	25	9	17	-2.18166	3.06034e-05
KCTD16	51	37	44	14	7	10.5	-2.18031	0.000800874
VEGFA	16524	12709	14616.5	3816	2976	3396	-2.17898	6.78564e-107
SLC43A1	452	383	417.5	105	90	97.5	-2.1784	5.41143e-23
RNF6	2651	2040	2345.5	678	433	555.5	-2.17784	2.34527e-80
SH2D3A	43	39	41	14	6	10	-2.17536	0.00127456
TTYH2	85	67	76	26	11	18.5	-2.17016	1.12e-05
UFM1	3309	2690	2999.5	933	524	728.5	-2.16068	4.0424e-77
ALS2CL	362	278	320	81	70	75.5	-2.15643	2.03812e-18
C1QL3	37	29	33	10	6	8	-2.14932	0.0041365
ECM2	306	228	267	89	42	65.5	-2.1492	2.26105e-15
NFKBIE	1435	1110	1272.5	366	255	310.5	-2.12644	3.84021e-54
NRTN	332	264	298	82	63	72.5	-2.12514	1.13621e-17
CXCL2	3013	2187	2600	788	491	639.5	-2.12171	2.89718e-75
TNFRSF25	49	49	49	12	12	12	-2.11062	0.000550434
PHGDH	7857	6279	7068	2066	1440	1753	-2.10392	4.92177e-115
TMC6	104	73	88.5	22	21	21.5	-2.10109	3.68981e-06
CTIF	2541	2022	2281.5	663	470	566.5	-2.101	3.51869e-74
AMY2B	86	48	67	25	9	17	-2.10038	0.000120442
PATJ	155	160	157.5	54	27	40.5	-2.09954	1.31759e-09
CFAP53	133	100	116.5	44	16	30	-2.09926	2.67351e-07
SLC7A5	39518	32558	36038	10073	7726	8899.5	-2.09817	9.87088e-110
CCPG1	1502	1128	1315	433	236	334.5	-2.08899	1.53374e-47
ZDHHC21	302	235	268.5	88	49	68.5	-2.08205	1.27159e-15
PER2	1315	1039	1177	331	259	295	-2.07744	2.199e-46
PLEKHG5	325	278	301.5	84	68	76	-2.07422	6.04232e-17
LHX8	103	87	95	22	25	23.5	-2.07216	2.78235e-06
ATF3	1204	921	1062.5	308	228	268	-2.07185	8.28613e-45
MIG7	30	34	32	12	5	8.5	-2.07081	0.00677179
NRIP3	130	86	108	39	17	28	-2.06673	6.9023e-07
RPL22L1	3522	2828	3175	1005	628	816.5	-2.06502	2.98524e-84
PROSER1	2295	1862	2078.5	668	405	536.5	-2.06329	3.57206e-67
SMG1P7	39	35	37	11	8	9.5	-2.06078	0.00306755
EGR3	44	46	45	12	11	11.5	-2.05902	0.00115171
RAB43	152	129	140.5	39	33	36	-2.04694	7.13813e-09
C1orf115	215	162	188.5	61	37	49	-2.04561	1.86876e-11
KRT17	66	58	62	13	18	15.5	-2.04283	0.000221918
ERO1B	365	273	319	93	71	82	-2.04164	1.51986e-17
PLXND1	590	521	555.5	157	130	143.5	-2.03759	1.16504e-25
ITPKB	72	85	78.5	26	16	21	-2.03433	2.33928e-05
SPAG1	174	149	161.5	47	37	42	-2.03215	6.06128e-10
GFI1	66	62	64	21	13	17	-2.0278	0.000100225
TSLP	104	96	100	32	21	26.5	-2.02538	1.05711e-06
CYP26B1	75	54	64.5	26	9	17.5	-2.02377	0.000177458
CCDC174	1508	1144	1326	463	245	354	-2.02354	7.34563e-44
RNF41	3934	3214	3574	1120	764	942	-2.02087	2.42453e-86
SMPD3	64	28	46	16	8	12	-2.02045	0.00223452
MFHAS1	559	493	526	156	121	138.5	-2.01639	4.23004e-25
KLF5	4848	3539	4193.5	1374	860	1117	-2.0071	6.39883e-83
GAS6	1905	1418	1661.5	491	382	436.5	-2.00438	9.01946e-52
IL1RAP	2772	2082	2427	812	490	651	-2.00287	5.99859e-67
PIBF1	1129	820	974.5	357	176	266.5	-1.99251	1.06441e-32
ADPRM	285	226	255.5	88	51	69.5	-1.98774	3.4871e-14
KIAA1147	1497	1256	1376.5	478	275	376.5	-1.98726	1.46168e-47
LRRC75A-AS1	19539	15407	17473	5668	3784	4726	-1.98316	1.18214e-125
ANXA8	34	28	31	11	6	8.5	-1.98281	0.00923151
ELOVL7	726	580	653	225	132	178.5	-1.98109	8.83024e-30
PKD1P6-NPIPP1	1169	926	1047.5	304	255	279.5	-1.97954	3.17801e-37
KLF4	3399	2727	3063	957	695	826	-1.97921	1.02764e-74
KLF10	5270	4293	4781.5	1589	1022	1305.5	-1.97677	2.20604e-92
CA2	128	81	104.5	27	28	27.5	-1.96932	3.13508e-06
SEC31B	251	237	244	78	56	67	-1.96808	3.32945e-13
ANGPTL1	44	46	45	19	7	13	-1.95488	0.00217115
FOXO4	240	178	209	76	41	58.5	-1.94794	1.90085e-11
POLR1D	4446	3385	3915.5	1331	849	1090	-1.94441	4.70538e-82
ALDH5A1	173	148	160.5	51	38	44.5	-1.94416	2.18707e-09
GYPC	2720	2201	2460.5	786	575	680.5	-1.94283	3.38393e-65
RHBDL1	72	57	64.5	17	18	17.5	-1.94018	0.000209613
N4BP3	111	74	92.5	21	28	24.5	-1.93985	2.435e-05
LCP1	1917	1450	1683.5	632	326	479	-1.93575	2.19538e-43
TUBE1	1260	906	1083	387	223	305	-1.93329	3.26946e-38
TPT1-AS1	212	173	192.5	72	38	55	-1.92676	1.38506e-10
SPEG	585	457	521	166	125	145.5	-1.92553	5.01762e-24
IFRD1	3735	2901	3318	1173	715	944	-1.91979	3.03294e-73
PMAIP1	1072	831	951.5	327	212	269.5	-1.91857	3.84546e-38
LOC100507551	120	96	108	40	22	31	-1.91484	1.27738e-06
KIZ	2155	1663	1909	711	388	549.5	-1.91432	1.75977e-49
IL12A	140	77	108.5	47	16	31.5	-1.91399	1.28562e-05
MEX3C	2683	2188	2435.5	877	522	699.5	-1.91222	3.11106e-62
PIGZ	80	75	77.5	20	23	21.5	-1.91136	7.3102e-05
NECAB2	54	42	48	15	12	13.5	-1.91131	0.00141783
LINC01687	54	49	51.5	20	10	15	-1.90976	0.000974555
TMEM249	56	51	53.5	15	15	15	-1.90732	0.000828367
PYGO1	1123	934	1028.5	404	199	301.5	-1.90318	1.06401e-31
CLDN15	304	210	257	82	63	72.5	-1.90105	5.59455e-13
ZDBF2	764	644	704	257	152	204.5	-1.89688	3.08616e-29
TMEM86B	122	77	99.5	31	25	28	-1.89491	6.36985e-06
LINC01881	57	55	56	17	15	16	-1.89473	0.000623085
C2orf88	66	38	52	20	10	15	-1.89334	0.00134193
RNF219	669	554	611.5	229	130	179.5	-1.88421	8.80722e-26
CORIN	66	36	51	17	12	14.5	-1.88216	0.00157151
ZNF37A	2390	1944	2167	847	439	643	-1.88145	5.31172e-46
LINC00662	334	264	299	101	72	86.5	-1.88086	4.2876e-15
CCDC39	84	39	61.5	21	14	17.5	-1.87511	0.000759751
CD274	520	400	460	184	90	137	-1.87189	5.18036e-19
UCN	156	118	137	31	45	38	-1.86965	1.85839e-06
PDE3B	175	129	152	59	31	45	-1.86889	2.54798e-08
SLC39A8	9172	6962	8067	3018	1761	2389.5	-1.86671	6.97355e-80
ADAMTS13	51	41	46	16	11	13.5	-1.86472	0.00215137
FAM84B	293	196	244.5	92	52	72	-1.8642	6.23227e-12
GUSBP4	68	44	56	21	12	16.5	-1.85968	0.000825855
HSPG2	8293	7361	7827	2343	2158	2250.5	-1.85798	4.06746e-13
CCDC169	89	51	70	30	12	21	-1.85509	0.000327102
LOC103344931	152	176	164	51	46	48.5	-1.85357	6.01843e-08
NRBF2	1653	1180	1416.5	512	326	419	-1.85191	1.37203e-43
TUFT1	848	661	754.5	280	170	225	-1.85094	4.03737e-30
DDX10	2142	1560	1851	718	394	556	-1.84809	1.80911e-44
NFE2L1	14051	10810	12430.5	4434	2945	3689.5	-1.84783	6.72673e-103
CHST11	1989	1603	1796	650	422	536	-1.84607	1.38646e-53
LYPD6B	83	60	71.5	28	15	21.5	-1.84312	0.000151102
PIK3CD	384	297	340.5	122	81	101.5	-1.84243	2.46926e-16
MYNN	2149	1543	1846	728	388	558	-1.84149	1.20586e-41
CEACAM19	99	83	91	35	20	27.5	-1.84081	1.58753e-05
LOC284581	249	213	231	88	52	70	-1.83592	1.09505e-11
LINC01287	586	481	533.5	186	133	159.5	-1.83542	4.24236e-23
ZNF333	668	499	583.5	201	146	173.5	-1.83497	2.48926e-24
JDP2	3734	2893	3313.5	1130	841	985.5	-1.83182	2.24581e-64
TMEM204	666	506	586	189	158	173.5	-1.82803	1.11044e-22
LINC01376	47	31	39	17	7	12	-1.82462	0.00712351
USP36	6727	5257	5992	2132	1480	1806	-1.82138	1.43066e-84
RGS16	214	183	198.5	74	47	60.5	-1.82122	2.78029e-10
DGKH	1036	955	995.5	400	218	309	-1.81791	3.71522e-30
DYM	2647	2110	2378.5	927	534	730.5	-1.81771	4.3189e-54
CD24	165	118	141.5	49	36	42.5	-1.81739	1.14252e-07
APOE	184	126	155	49	43	46	-1.81532	6.05914e-08
UGGT2	1915	1521	1718	679	380	529.5	-1.81493	7.72363e-45
CARS	7285	5599	6442	2371	1552	1961.5	-1.81283	2.56962e-86
BTG3	1023	776	899.5	333	215	274	-1.81248	2.89306e-33
LRCH1	723	564	643.5	238	155	196.5	-1.81006	2.73509e-26
C7orf31	152	115	133.5	47	34	40.5	-1.80821	2.45014e-07
IDI2	361	310	335.5	128	79	103.5	-1.80686	1.56596e-15
GLDN	141	119	130	49	31	40	-1.80686	3.29199e-07
ISL2	122	86	104	41	23	32	-1.80474	6.71802e-06
TIFA	1638	1226	1432	595	299	447	-1.80435	4.06795e-34
EPB41L4A	403	301	352	137	80	108.5	-1.80331	6.97775e-16
NEK3	226	174	200	71	51	61	-1.80216	3.52207e-10
RTN4RL2	194	184	189	64	52	58	-1.79641	2.52982e-09
KIAA1522	1489	1375	1432	507	379	443	-1.78889	1.10682e-37
ABCD1	261	193	227	88	53	70.5	-1.78877	4.50768e-11
ZNF674	171	127	149	63	31	47	-1.78395	1.33537e-07
SPRY4	5456	4416	4936	1788	1269	1528.5	-1.78243	5.96058e-75
SATB1	804	585	694.5	268	165	216.5	-1.78077	4.10803e-26
PPP1R3C	1432	1080	1256	470	311	390.5	-1.78008	3.10434e-40
ZNF558	1298	962	1130	427	277	352	-1.77809	4.53527e-37
CCDC191	110	91	100.5	37	26	31.5	-1.76977	1.01573e-05
CDS1	78	79	78.5	35	16	25.5	-1.76894	0.00015313
GARNL3	208	172	190	85	38	61.5	-1.76338	8.53309e-09
LOC374443	132	128	130	63	23	43	-1.76117	3.92988e-06
NUP58	4195	3315	3755	1518	885	1201.5	-1.75753	4.6087e-61
TANC1	987	724	855.5	337	206	271.5	-1.75643	1.42029e-29
ELMOD1	399	341	370	147	90	118.5	-1.75335	4.67383e-16
ENKD1	450	369	409.5	146	112	129	-1.75322	3.15095e-17
NLRC4	49	43	46	16	13	14.5	-1.75308	0.00356962
HNRNPA1L2	462	351	406.5	147	109	128	-1.75174	3.38493e-17
TMCC1-AS1	450	321	385.5	143	100	121.5	-1.75151	2.58688e-16
COG3	1199	959	1079	403	282	342.5	-1.74874	1.04488e-35
CNKSR1	67	47	57	21	15	18	-1.74642	0.00121296
PDK1	1659	1226	1442.5	613	322	467.5	-1.74426	3.10987e-34
LMO4	2498	1955	2226.5	836	581	708.5	-1.74374	7.0093e-54
S100A2	1481	1115	1298	481	344	412.5	-1.74006	1.0833e-38
MOCOS	1663	1274	1468.5	558	380	469	-1.73939	8.13278e-43
FBXL4	990	826	908	360	227	293.5	-1.73619	3.54261e-31
DRAM1	2851	2203	2527	996	632	814	-1.73551	1.59343e-56
ALKBH8	2817	2362	2589.5	1143	571	857	-1.73249	5.125e-38
PCK2	4092	3272	3682	1320	1023	1171.5	-1.73136	6.14456e-56
ADCY10P1	62	45	53.5	19	15	17	-1.73103	0.00188111
AFF1	1015	1047	1031	434	249	341.5	-1.72838	2.54172e-25
ICAM1	6485	5014	5749.5	2219	1487	1853	-1.72835	4.08487e-77
HSPA12A	512	436	474	190	119	154.5	-1.72582	4.10733e-19
SNHG1	7048	5107	6077.5	2380	1544	1962	-1.72494	1.72151e-70
MRC2	4759	3896	4327.5	1488	1269	1378.5	-1.71785	3.56228e-45
GABBR1	653	475	564	205	157	181	-1.71742	9.70282e-21
COL17A1	132	99	115.5	45	30	37.5	-1.71679	4.08122e-06
CSRNP1	1396	1085	1240.5	457	343	400	-1.7162	4.59859e-36
LACC1	341	260	300.5	135	65	100	-1.71239	3.98256e-12
GPR155	386	310	348	150	81	115.5	-1.70921	2.72968e-14
IQCB1	1632	1255	1443.5	613	344	478.5	-1.70702	6.44206e-37
TICAM1	1622	1258	1440	518	412	465	-1.70681	2.95342e-36
HERPUD1	5062	3955	4508.5	1730	1211	1470.5	-1.70655	1.93037e-68
GADD45A	10538	8125	9331.5	3455	2603	3029	-1.70178	2.51071e-69
PAN3	1047	884	965.5	398	244	321	-1.69943	6.98216e-31
RHBDF2	1203	1005	1104	406	316	361	-1.69739	9.6918e-32
ZFAND3	3983	3316	3649.5	1421	986	1203.5	-1.69683	2.87095e-62
MTHFD2	17908	13852	15880	6737	3879	5308	-1.69655	2.33807e-70
PALM2-AKAP2	38	43	40.5	15	12	13.5	-1.69072	0.00876926
RFXAP	471	389	430	172	114	143	-1.68934	2.3618e-17
CDK8	692	552	622	267	151	209	-1.68752	5.67724e-22
PPIL6	247	208	227.5	92	60	76	-1.68556	2.39992e-10
GARS	16483	12772	14627.5	6134	3693	4913.5	-1.68334	9.26387e-78
TRIM13	810	597	703.5	282	186	234	-1.68145	1.46788e-24
ARL14EP	1942	1471	1706.5	787	380	583.5	-1.68016	7.50364e-30
MSANTD4	1341	1029	1185	510	291	400.5	-1.67667	8.65167e-33
GTF2F2	2744	2086	2415	1010	615	812.5	-1.67634	7.72228e-50
SLC25A27	246	184	215	92	53	72.5	-1.67502	1.28548e-09
TCTEX1D2	206	157	181.5	70	51	60.5	-1.67186	1.82829e-08
NAXD	1212	1012	1112	449	300	374.5	-1.67122	9.5768e-34
STC2	19523	14462	16992.5	6302	4903	5602.5	-1.67073	2.21749e-62
USPL1	668	533	600.5	281	133	207	-1.66949	3.53335e-18
DDIT3	1379	1044	1211.5	483	329	406	-1.66912	2.1763e-35
TNFRSF10B	7857	6072	6964.5	2846	1845	2345.5	-1.66912	1.38169e-75
CREB5	2111	1781	1946	827	501	664	-1.66429	6.14698e-44
SNORA63B	51	49	50	20	14	17	-1.66281	0.00354236
DLG4	386	319	352.5	152	89	120.5	-1.66118	3.36027e-14
XBP1	13825	10776	12300.5	5043	3288	4165.5	-1.66116	1.80052e-84
CLUHP3	137	103	120	48	33	40.5	-1.65833	4.99562e-06
TTLL7	243	239	241	115	54	84.5	-1.65814	2.35206e-09
SNORD31	86	63	74.5	24	25	24.5	-1.65596	0.000498414
FLJ23867	201	161	181	69	53	61	-1.65452	2.65878e-08
SPIN3	581	431	506	217	129	173	-1.65229	1.92076e-18
ZFAS1	13477	10300	11888.5	4993	3131	4062	-1.652	2.35569e-78
KLF9	7165	5917	6541	2795	1711	2253	-1.64938	1.81545e-67
ARHGEF7	1967	1483	1725	738	445	591.5	-1.64905	9.70101e-41
BIVM	725	537	631	291	147	219	-1.64754	3.06839e-19
P2RX4	48	41	44.5	16	14	15	-1.64747	0.00674056
KIAA1324L	906	747	826.5	363	209	286	-1.64634	8.80722e-26
SUSD6	2372	1998	2185	861	627	744	-1.64606	2.19561e-45
KIAA1958	591	492	541.5	242	134	188	-1.64545	7.95336e-19
STK40	2766	2169	2467.5	970	705	837.5	-1.64536	4.27458e-49
SGPP2	175	138	156.5	64	43	53.5	-1.64511	2.11512e-07
PKD1P3-NPIPA1	1087	681	884	296	284	290	-1.64455	6.45921e-18
CRYL1	403	340	371.5	157	99	128	-1.64439	9.48393e-15
ZIC1	121	100	110.5	54	24	39	-1.63862	2.5123e-05
SNHG12	2017	1531	1774	716	498	607	-1.63674	2.13293e-42
UBALD2	1267	954	1110.5	411	340	375.5	-1.6339	1.07822e-27
ZCCHC7	2002	1516	1759	769	453	611	-1.63345	1.22681e-39
DCAF10	2584	2232	2408	1065	622	843.5	-1.63312	1.49555e-43
PRELID3A	769	618	693.5	275	201	238	-1.63222	3.02185e-23
XPOT	18633	14563	16598	7598	4093	5845.5	-1.63141	1.55608e-53
SLC7A11	9530	8102	8816	3923	2278	3100.5	-1.62919	4.99636e-60
C18orf25	977	828	902.5	396	236	316	-1.62798	4.11136e-27
CTSH	137	86	111.5	57	22	39.5	-1.62763	6.05031e-05
MSC	607	426	516.5	189	161	175	-1.62481	1.99811e-16
DTWD2	202	196	199	86	54	70	-1.62455	1.56827e-08
KCNG1	4729	3720	4224.5	1500	1354	1427	-1.62174	4.9474e-35
TGDS	572	464	518	241	126	183.5	-1.62036	3.26115e-17
SOCS7	2316	1793	2054.5	910	533	721.5	-1.62025	3.57023e-42
SARS	11289	8718	10003.5	4233	2740	3486.5	-1.61987	6.65694e-77
SLC25A25-AS1	147	103	125	49	37	43	-1.61743	6.2449e-06
ZFAND1	2826	2149	2487.5	1125	631	878	-1.61726	5.72378e-42
FAM83H	1708	1389	1548.5	587	478	532.5	-1.6162	6.37001e-33
NRIP1	1016	837	926.5	437	224	330.5	-1.61566	7.84909e-24
EIF1	27380	21467	24423.5	10009	6963	8486	-1.61553	5.42695e-84
RAB11FIP2	2764	2238	2501	1148	633	890.5	-1.61166	6.09731e-41
PER3	1061	877	969	404	276	340	-1.609	4.70278e-29
PHF3	3642	2992	3317	1493	868	1180.5	-1.60746	4.3528e-49
MIR22HG	655	491	573	239	162	200.5	-1.60691	7.69154e-20
L3MBTL4	273	220	246.5	119	58	88.5	-1.60569	1.27645e-09
USP12	1244	1018	1131	510	295	402.5	-1.60553	3.68232e-30
FOXC1	1518	1182	1350	537	403	470	-1.60533	8.66577e-34
EDNRA	816	668	742	338	191	264.5	-1.60482	8.8272e-23
SESN3	70	49	59.5	31	12	21.5	-1.60437	0.00282427
ZNF148	3860	3005	3432.5	1568	881	1224.5	-1.60427	2.10256e-46
ABCC3	9692	8018	8855	3623	2586	3104.5	-1.60374	1.53683e-68
ZNF391	373	282	327.5	150	83	116.5	-1.60296	1.97812e-12
LINC00648	224	187	205.5	99	49	74	-1.60205	2.02198e-08
DCUN1D2	504	337	420.5	190	108	149	-1.598	3.2696e-14
MARS2	1024	808	916	410	243	326.5	-1.59761	7.46178e-27
CA5B	323	315	319	153	79	116	-1.59673	3.38367e-11
CUL4A	6320	4889	5604.5	2393	1572	1982.5	-1.59662	3.54758e-66
STARD7-AS1	174	158	166	78	42	60	-1.59458	3.31292e-07
ZRANB2-AS1	42	47	44.5	19	13	16	-1.59446	0.00865972
MIR17HG	220	163	191.5	71	62	66.5	-1.59324	6.30048e-08
DMD	218	164	191	80	55	67.5	-1.59182	2.93878e-08
TMEM183A	310	213	261.5	108	76	92	-1.58971	2.74137e-10
SNORA44	67	49	58	24	17	20.5	-1.58725	0.0024949
CWF19L2	1845	1445	1645	794	404	599	-1.58551	1.77446e-29
TPT1	70940	52812	61876	28189	16415	22302	-1.58372	7.45092e-65
RNF144B	1278	1074	1176	548	306	427	-1.58272	1.03187e-28
SNHG7	3282	2595	2938.5	1201	889	1045	-1.57605	1.38474e-47
USP25	2162	1797	1979.5	909	531	720	-1.57537	5.06857e-39
LINC01615	109	84	96.5	49	22	35.5	-1.57334	0.000138032
TPRG1	52	39	45.5	21	12	16.5	-1.57077	0.00849732
ARGLU1	2502	1819	2160.5	908	637	772.5	-1.56868	2.59205e-41
WDFY3-AS2	111	81	96	37	31	34	-1.56856	0.000117428
TCEA1	5504	4353	4928.5	2364	1263	1813.5	-1.56841	8.33208e-43
HOXD8	160	103	131.5	44	47	45.5	-1.56823	2.21321e-05
MYC	32276	25696	28986	12280	8565	10422.5	-1.56691	5.37759e-80
CHAMP1	2469	2082	2275.5	1067	605	836	-1.56604	1.07729e-38
PMS2CL	276	219	247.5	99	78	88.5	-1.5655	9.01134e-10
SMAD9	388	326	357	160	100	130	-1.56518	2.81718e-13
MTMR6	1790	1413	1601.5	756	419	587.5	-1.56488	6.33144e-33
MDFI	160	123	141.5	55	46	50.5	-1.56086	3.21045e-06
KLHDC8B	203	169	186	80	55	67.5	-1.56047	6.61327e-08
FBXO45	3575	2855	3215	1477	882	1179.5	-1.55805	1.74402e-48
FADS3	6582	4807	5694.5	2214	1830	2022	-1.5554	1.24432e-40
CCDC162P	109	117	113	48	35	41.5	-1.55526	4.09436e-05
LOC285074	181	124	152.5	64	46	55	-1.55201	1.55212e-06
LAMC2	351	292	321.5	136	98	117	-1.55183	4.62366e-12
ZNF639	3263	2579	2921	1377	784	1080.5	-1.55119	8.1476e-43
CD55	7414	5707	6560.5	3036	1800	2418	-1.55042	1.04297e-56
PJA1	849	663	756	347	209	278	-1.55009	1.12127e-22
MIPEPP3	112	81	96.5	41	29	35	-1.54923	0.000117428
SPATA6	165	153	159	82	38	60	-1.54812	2.03794e-06
TOX2	819	639	729	280	243	261.5	-1.54675	3.86339e-19
ITPR1	2441	2062	2251.5	1043	626	834.5	-1.54654	8.78536e-41
JAM3	407	298	352.5	153	104	128.5	-1.54606	8.41739e-13
SPART	4457	3513	3985	1907	1060	1483.5	-1.5456	5.16806e-44
KMT5B	1844	1388	1616	761	435	598	-1.54524	3.65841e-33
SLC4A5	487	412	449.5	204	128	166	-1.54517	1.55513e-15
HEY1	135	99	117	40	43	41.5	-1.5415	5.61272e-05
KIAA1549	773	680	726.5	314	221	267.5	-1.54086	1.81762e-21
ZNF800	2085	1700	1892.5	952	477	714.5	-1.53919	2.36173e-28
ANKRD50	5678	4660	5169	2471	1402	1936.5	-1.5375	4.98775e-48
COL27A1	944	714	829	325	274	299.5	-1.5371	7.07788e-21
TMEM9B-AS1	73	57	65	29	19	24	-1.53556	0.00173931
ALG11	227	222	224.5	113	58	85.5	-1.53008	3.31828e-08
MAGEA3	444	373	408.5	171	130	150.5	-1.52927	5.98519e-14
CTDSPL	801	608	704.5	311	210	260.5	-1.52847	2.04484e-21
MBD1	2946	2210	2578	1160	754	957	-1.52591	6.79235e-45
ZNF770	4290	3712	4001	1953	1085	1519	-1.52494	1.09493e-40
RCBTB1	811	631	721	324	213	268.5	-1.52271	8.37942e-22
C22orf23	429	422	425.5	194	127	160.5	-1.52141	1.84081e-13
ABHD13	922	699	810.5	416	202	309	-1.5198	1.38497e-18
DNAJC1	1780	1304	1542	701	449	575	-1.51927	9.42351e-34
C6orf48	8694	6824	7759	3340	2407	2873.5	-1.51921	1.64072e-60
C17orf51	860	685	772.5	338	237	287.5	-1.51866	1.11524e-22
PLK3	1003	807	905	389	284	336.5	-1.51631	1.00191e-24
COL18A1	2225	1849	2037	779	708	743.5	-1.51572	5.67326e-26
SUPT20H	1589	1214	1401.5	634	415	524.5	-1.51474	4.49155e-33
TDRD3	573	443	508	248	137	192.5	-1.51443	9.17539e-16
PPFIBP2	171	136	153.5	77	40	58.5	-1.51235	2.53831e-06
SLC37A1	158	92	125	49	42	45.5	-1.51023	4.64013e-05
LYSMD2	413	365	389	189	108	148.5	-1.50961	6.30001e-13
DPH2	2118	1658	1888	827	585	706	-1.50884	3.21938e-38
SERP1	9850	7887	8868.5	4022	2663	3342.5	-1.50685	6.56644e-67
RABL3	1348	1032	1190	592	318	455	-1.50593	2.18978e-25
NFKBIL1	1146	878	1012	377	362	369.5	-1.50493	1.74264e-18
NEPRO	3104	2519	2811.5	1395	764	1079.5	-1.50446	7.37916e-37
IRS2	1416	1177	1296.5	536	430	483	-1.50433	4.00645e-27
TMEM120B	1911	1546	1728.5	744	551	647.5	-1.50346	7.9508e-35
SLC41A1	4564	3555	4059.5	1900	1182	1541	-1.50212	1.00939e-51
WASF1	2313	1856	2084.5	953	625	789	-1.50188	7.49243e-41
NFKB1	7235	5383	6309	2902	1867	2384.5	-1.50074	2.01082e-57
ATP6AP1L	226	184	205	108	51	79.5	-1.49842	1.66883e-07
CALCOCO1	1126	821	973.5	410	317	363.5	-1.49632	1.95341e-23
RELB	2275	1758	2016.5	815	685	750	-1.49372	9.5832e-30
IMMP2L	500	406	453	208	137	172.5	-1.49335	5.29042e-15
PTPRH	519	370	444.5	177	153	165	-1.49257	5.59356e-13
FGF2	5170	4038	4604	2257	1291	1774	-1.49178	2.11933e-45
FRMD4B	1393	1182	1287.5	663	341	502	-1.49114	5.13619e-24
ZC3H13	2788	2364	2576	1240	748	994	-1.48844	2.65396e-40
OSBPL6	984	820	902	448	251	349.5	-1.48754	2.00465e-22
C1QTNF6	119	80	99.5	48	28	38	-1.48737	0.000186787
ZNF316	3481	2714	3097.5	1213	1086	1149.5	-1.4872	1.08368e-28
COX19	1111	922	1016.5	479	302	390.5	-1.48699	3.88467e-26
IRAK2	1649	1297	1473	688	440	564	-1.4865	4.06232e-33
SLC6A9	1049	871	960	379	340	359.5	-1.48363	1.43892e-19
INKA2	66	39	52.5	21	18	19.5	-1.48349	0.0083489
FAM167A	3203	2346	2774.5	1216	884	1050	-1.48254	2.04716e-40
ZNF628	651	531	591	226	215	220.5	-1.4825	2.80397e-14
LRP1	1865	1682	1773.5	722	617	669.5	-1.482	1.8526e-25
EEF1AKMT1	225	166	195.5	101	51	76	-1.48173	3.00973e-07
DZIP1	2490	2049	2269.5	1078	674	876	-1.48118	2.99213e-40
DLG1	4679	3566	4122.5	2079	1136	1607.5	-1.47857	1.15437e-38
AZI2	3347	2626	2986.5	1436	874	1155	-1.47824	4.74915e-44
TMEM167B	2053	1679	1866	956	508	732	-1.47681	2.78084e-29
SNHG6	2829	2112	2470.5	1074	804	939	-1.47431	1.16609e-37
CSRNP2	1174	887	1030.5	490	306	398	-1.4735	1.00938e-25
HLA-F	275	204	239.5	102	80	91	-1.47342	1.16744e-08
CGREF1	835	751	793	364	250	307	-1.47261	6.80089e-21
FCAR	807	661	734	348	221	284.5	-1.47221	8.06919e-21
DCUN1D5	2570	2006	2288	1085	686	885.5	-1.47201	1.49238e-40
SLC5A10	114	105	109.5	46	38	42	-1.47014	9.73813e-05
PLA2G4C	123	76	99.5	50	27	38.5	-1.47005	0.000282425
MAGEA11	94	75	84.5	33	31	32	-1.46666	0.000706044
SPRY2	1611	1224	1417.5	670	430	550	-1.46442	3.30415e-31
ABTB1	144	127	135.5	65	41	53	-1.46421	1.24968e-05
DBP	175	130	152.5	71	47	59	-1.46387	3.69891e-06
NCK1	2396	1894	2145	1051	629	840	-1.46239	4.87319e-37
PARVA	620	471	545.5	246	175	210.5	-1.46176	1.94674e-16
BEND7	238	185	211.5	102	63	82.5	-1.46159	5.94307e-08
SH3D19	1229	973	1101	563	307	435	-1.45927	9.85969e-24
BRSK1	723	551	637	294	201	247.5	-1.45605	1.89395e-18
CRACR2B	173	121	147	52	58	55	-1.45528	3.09394e-05
SLC35F2	1862	1483	1672.5	839	482	660.5	-1.45527	4.2564e-31
ETV5	3348	2766	3057	1475	928	1201.5	-1.45494	3.35712e-44
SCN9A	92	80	86	34	32	33	-1.45316	0.000703805
GPALPP1	714	594	654	329	189	259	-1.45263	6.1237e-18
CCNJL	400	301	350.5	166	108	137	-1.45157	1.08908e-11
HERC2P2	528	394	461	232	133	182.5	-1.44519	8.34774e-14
GCC1	1436	1215	1325.5	607	434	520.5	-1.44305	1.75561e-28
RCCD1	74	68	71	28	27	27.5	-1.44114	0.00233535
RGS3	1732	1321	1526.5	692	502	597	-1.43941	1.26572e-30
ECHDC2	81	77	79	38	25	31.5	-1.43763	0.00109341
TMEM150A	448	313	380.5	172	125	148.5	-1.43756	8.47253e-12
NFE2L2	8869	6988	7928.5	3959	2371	3165	-1.43605	1.93902e-52
B3GALNT1	505	411	458	235	132	183.5	-1.43604	1.26743e-13
CALHM2	95	86	90.5	43	29	36	-1.43545	0.000453987
MIB2	991	743	867	320	338	329	-1.43502	9.7702e-14
KBTBD8	281	211	246	132	66	99	-1.43458	3.60343e-08
PNRC1	2524	1989	2256.5	1113	685	899	-1.4341	9.96041e-38
TAF4B	1050	819	934.5	483	267	375	-1.43385	2.39622e-21
IRF1	2099	1576	1837.5	855	592	723.5	-1.4337	3.86819e-34
SAT1	1351	999	1175	572	360	466	-1.43297	2.69452e-26
ZC3H12C	1281	1081	1181	606	346	476	-1.4303	1.00257e-24
IRX2	155579	121460	138520	60705	47495	54100	-1.429	5.94639e-50
PYROXD1	873	639	756	388	218	303	-1.42891	1.64805e-18
RILPL1	1037	786	911.5	430	293	361.5	-1.42622	8.54161e-23
UBA6-AS1	610	457	533.5	254	170	212	-1.42461	1.34541e-15
CDC42EP1	6785	5282	6033.5	2629	2097	2363	-1.42397	7.81813e-40
CBX4	2284	1790	2037	919	689	804	-1.42376	1.37712e-33
UPF3A	1231	921	1076	528	332	430	-1.4229	7.41661e-25
CXCL3	1289	995	1142	545	365	455	-1.4227	1.85946e-26
TBC1D4	909	783	846	451	239	345	-1.42267	1.1938e-18
MKNK2	6057	4849	5453	2517	1812	2164.5	-1.42113	1.38793e-49
LOC90246	89	102	95.5	48	30	39	-1.4211	0.000534435
ZNF331	246	196	221	111	67	89	-1.41949	6.90981e-08
ZNF516	1398	1139	1268.5	606	411	508.5	-1.41642	5.03499e-28
TSPAN9	807	671	739	336	253	294.5	-1.41534	7.28352e-19
CALCOCO2	3426	2641	3033.5	1578	888	1233	-1.41515	1.82697e-35
ZNF275	1489	1090	1289.5	624	409	516.5	-1.4135	3.62949e-27
WAC	9209	7107	8158	4196	2433	3314.5	-1.41343	8.97381e-47
ZMYM5	252	216	234	129	64	96.5	-1.4094	1.14017e-07
ZSWIM4	172	162	167	70	63	66.5	-1.40826	6.60821e-06
SLFN5	7108	5874	6491	3405	1925	2665	-1.40698	1.09817e-41
PHYKPL	1087	855	971	427	345	386	-1.40624	9.23806e-21
EIF5A2	1707	1260	1483.5	739	461	600	-1.40567	8.06885e-29
RNF169	658	535	596.5	301	185	243	-1.40317	1.65207e-16
UCN2	158	131	144.5	61	54	57.5	-1.40263	2.06883e-05
EXOSC5	1760	1385	1572.5	662	581	621.5	-1.40223	1.79221e-22
SMARCA1	168	133	150.5	90	36	63	-1.40217	3.7076e-05
PEA15	5677	4297	4987	2424	1609	2016.5	-1.40065	3.1514e-49
ATF1	1419	1077	1248	655	368	511.5	-1.40028	3.4042e-24
SCD5	153	108	130.5	62	43	52.5	-1.39971	4.16155e-05
PPP1R15A	5901	4574	5237.5	2384	1815	2099.5	-1.39681	4.3108e-42
EIF4E3	375	307	341	163	114	138.5	-1.39499	7.79732e-11
NAT9	1165	914	1039.5	475	362	418.5	-1.3945	1.21658e-22
LINCR-0002	1434	1023	1228.5	616	385	500.5	-1.3924	9.35701e-25
GAB2	142	115	128.5	55	48	51.5	-1.39226	6.05623e-05
ORAI3	353	263	308	140	108	124	-1.39138	1.11736e-09
ZNF503	589	510	549.5	248	197	222.5	-1.38966	2.48637e-14
TSNARE1	224	168	196	101	60	80.5	-1.38851	6.58865e-07
LINC02015	538	418	478	265	134	199.5	-1.38512	2.50911e-12
TOM1L1	1858	1428	1643	869	493	681	-1.38446	1.52583e-27
EPB41L4A-AS1	1971	1500	1735.5	846	572	709	-1.38431	8.65951e-32
UBAC2	1593	1220	1406.5	673	475	574	-1.38149	6.62342e-28
UTP14C	725	579	652	366	182	274	-1.38013	1.51009e-14
RHBDD1	1925	1562	1743.5	961	504	732.5	-1.37899	1.16099e-24
ZNF419	294	229	261.5	129	86	107.5	-1.37885	1.11943e-08
HES6	628	510	569	239	219	229	-1.3771	6.75758e-13
CDC16	2409	1831	2120	1133	635	884	-1.37704	1.60257e-29
PUS1	2664	2183	2423.5	1028	920	974	-1.37672	1.58457e-23
TRMT11	855	622	738.5	394	220	307	-1.37657	5.34476e-17
IER2	3082	2314	2698	1161	1007	1084	-1.37429	1.69302e-25
TRMT44	432	313	372.5	191	117	154	-1.37401	4.79779e-11
NFKBIZ	2523	1956	2239.5	1131	723	927	-1.37326	1.16607e-35
U2AF1L4	253	221	237	106	88	97	-1.37129	1.2859e-07
SLC39A10	4664	3896	4280	2325	1287	1806	-1.37051	1.21032e-34
DMTF1	1497	1230	1363.5	711	429	570	-1.36961	1.77389e-26
SLC31A1	4754	3879	4316.5	2184	1408	1796	-1.36898	8.60869e-46
SKIL	2056	1619	1837.5	1006	543	774.5	-1.36854	3.54281e-26
TMEM39A	1738	1365	1551.5	816	482	649	-1.36797	7.98442e-28
LAMA5	4952	4153	4552.5	1922	1755	1838.5	-1.36671	1.71296e-24
MBNL2	2358	1878	2118	1183	613	898	-1.36662	2.75902e-25
PWWP2B	1069	778	923.5	416	337	376.5	-1.36362	1.62091e-18
FBXL3	1438	1145	1291.5	698	391	544.5	-1.36355	1.09568e-23
RB1CC1	2450	1870	2160	1232	610	921	-1.36125	9.43171e-23
CYB561A3	2458	2093	2275.5	1105	788	946.5	-1.36026	2.77087e-33
NLRP1	250	201	225.5	120	70	95	-1.35845	1.76593e-07
PHLDA1	3677	2813	3245	1640	1069	1354.5	-1.35792	8.85762e-41
FAM69B	153	98	125.5	51	50	50.5	-1.35777	0.000205873
TMEM44	985	774	879.5	444	291	367.5	-1.35764	8.62085e-21
SCNN1A	530	453	491.5	223	183	203	-1.35665	1.34998e-12
KDM5B	1483	1145	1314	670	430	550	-1.35625	1.94751e-26
ZRANB2	4848	3596	4222	2310	1268	1789	-1.35621	1.22569e-32
ZNF26	850	626	738	374	242	308	-1.35611	5.82843e-18
RSL24D1	9175	6828	8001.5	4509	2321	3415	-1.35593	2.88157e-30
ZMAT3	1332	1230	1281	682	410	546	-1.35113	2.14202e-22
FAM86HP	74	54	64	30	23	26.5	-1.35106	0.00574624
RBAK	1438	1135	1286.5	680	409	544.5	-1.3491	4.61286e-25
PKD1P5-LOC105376752	138	77	107.5	38	47	42.5	-1.34772	0.00143913
FAM222A-AS1	133	104	118.5	53	45	49	-1.34742	0.000172464
AFF2	1084	944	1014	551	316	433.5	-1.34706	3.27234e-20
RIOK1	2403	1868	2135.5	1201	631	916	-1.34628	2.64707e-25
ZBTB11	3078	2336	2707	1515	805	1160	-1.34509	2.04063e-27
FAM219B	1393	1120	1256.5	605	446	525.5	-1.34482	1.90198e-24
NFKB2	4368	3430	3899	1873	1384	1628.5	-1.34299	5.84254e-39
PPP2R5B	565	455	510	229	194	211.5	-1.34286	1.65073e-12
CEP83	812	625	718.5	395	219	307	-1.34172	2.5733e-16
EPB41	1422	1139	1280.5	671	417	544	-1.34109	2.46433e-25
GOLGA8B	877	585	731	370	244	307	-1.33792	5.22667e-16
YPEL5	1406	1098	1252	706	373	539.5	-1.33763	1.04549e-20
BCL2	824	663	743.5	381	251	316	-1.33424	4.76081e-18
NR1D2	5230	4378	4804	2626	1519	2072.5	-1.33309	3.03349e-37
SLC3A2	19136	15118	17127	8120	6227	7173.5	-1.33268	5.41718e-44
MYO1D	229	178	203.5	117	59	88	-1.33255	1.87091e-06
ARID5A	353	255	304	130	121	125.5	-1.33223	4.05654e-08
KIF9-AS1	76	67	71.5	36	25	30.5	-1.33005	0.00365546
SDE2	1271	978	1124.5	628	343	485.5	-1.32947	2.41821e-20
SH3YL1	487	420	453.5	232	156	194	-1.32763	2.31554e-12
DLC1	2715	2348	2531.5	1341	839	1090	-1.32752	5.11546e-33
GABARAPL1	154	121	137.5	65	51	58	-1.32663	5.79954e-05
REL	691	638	664.5	382	200	291	-1.32633	1.07843e-13
NIFK	4669	3433	4051	2260	1244	1752	-1.32564	6.36925e-31
SPIRE1	4003	3170	3586.5	1949	1148	1548.5	-1.32467	2.15437e-36
LOC401320	175	124	149.5	80	48	64	-1.32402	3.1437e-05
SENP5	1648	1344	1496	836	464	650	-1.3235	1.06458e-23
MZF1	627	471	549	231	224	227.5	-1.32187	5.3315e-11
PKD1	5906	4839	5372.5	2320	2145	2232.5	-1.32137	7.00176e-23
KLF16	2911	2377	2644	1188	1028	1108	-1.32041	5.53579e-24
NINJ1	1434	1152	1293	612	482	547	-1.32017	2.67575e-22
DLEU1	539	367	453	253	138	195.5	-1.31996	5.24783e-11
SNHG17	1888	1506	1697	825	617	721	-1.31928	3.66449e-27
DRAM2	1245	910	1077.5	601	333	467	-1.31851	1.97786e-19
DUSP16	911	688	799.5	457	240	348.5	-1.31802	7.26467e-16
ATM	2283	2165	2224	1290	680	985	-1.31612	2.06686e-21
COMMD6	1000	816	908	482	303	392.5	-1.31591	5.98345e-20
BNC1	3984	3221	3602.5	1938	1186	1562	-1.3153	2.99118e-38
PLD6	579	424	501.5	262	169	215.5	-1.31393	5.41653e-13
AFTPH	1782	1367	1574.5	880	493	686.5	-1.31288	3.95491e-24
VPS37C	1319	1011	1165	547	440	493.5	-1.31237	3.0758e-20
TRIM8	2833	2196	2514.5	1291	873	1082	-1.31059	8.17082e-35
SLC1A5	18316	14441	16378.5	8037	5953	6995	-1.30942	7.02093e-47
MAT2A	18819	14788	16803.5	8872	5690	7281	-1.30857	5.03213e-55
C18orf32	94	63	78.5	39	28	33.5	-1.3079	0.00300266
CD3EAP	1042	783	912.5	452	330	391	-1.30633	4.06917e-19
TRPS1	804	761	782.5	430	259	344.5	-1.30527	8.43737e-16
TCF12	3753	2907	3330	1822	1087	1454.5	-1.30454	3.58219e-35
TXNIP	9423	7175	8299	4427	2785	3606	-1.30449	4.0256e-47
TANK	1656	1228	1442	805	457	631	-1.30346	7.28668e-23
UBE2F	1166	869	1017.5	529	351	440	-1.30301	6.62658e-21
CDC42BPA	6940	5985	6462.5	3732	2019	2875.5	-1.30064	1.02197e-30
GATA2	1790	1485	1637.5	825	593	709	-1.29971	8.21096e-27
IL20RB	3003	2448	2725.5	1471	916	1193.5	-1.29921	1.87341e-34
PARD3	2824	2231	2527.5	1334	868	1101	-1.299	1.52855e-34
AEN	2587	2058	2322.5	1137	863	1000	-1.29738	1.93097e-29
TTC17	4572	3611	4091.5	2276	1328	1802	-1.29725	1.359e-35
YES1	4265	3533	3899	2256	1217	1736.5	-1.29533	7.42128e-29
SNHG15	1390	1112	1251	570	497	533.5	-1.29516	4.15276e-18
ASPHD2	438	350	394	195	146	170.5	-1.29472	1.26481e-10
DNAH1	87	71	79	33	34	33.5	-1.29461	0.00381474
NCBP2	6109	4755	5432	3029	1766	2397.5	-1.29353	1.50918e-37
CCDC18-AS1	332	276	304	154	111	132.5	-1.29115	8.67205e-09
ZNF192P1	90	73	81.5	45	27	36	-1.28778	0.00253773
CWC22	1704	1350	1527	913	458	685.5	-1.28705	3.96192e-19
ZNF813	65	73	69	43	20	31.5	-1.28667	0.00780992
MOCS1	292	242	267	141	94	117.5	-1.28479	5.80989e-08
VWA8	1137	988	1062.5	588	357	472.5	-1.28372	4.93574e-20
RASA3	2460	1923	2191.5	1131	789	960	-1.28177	4.28249e-31
CAB39L	141	96	118.5	72	34	53	-1.28089	0.000482875
FOXA1	86	58	72	38	25	31.5	-1.28074	0.00529978
SLC45A3	132	97	114.5	54	45	49.5	-1.28062	0.000424909
KAT2B	412	341	376.5	225	114	169.5	-1.28	2.51153e-09
DIS3	2643	2064	2353.5	1338	762	1050	-1.27996	6.19079e-28
CDV3	15280	11935	13607.5	7660	4481	6070.5	-1.27879	3.70204e-42
RRP12	5063	4057	4560	2298	1693	1995.5	-1.27743	2.99099e-37
CITED4	115	77	96	50	34	42	-1.27706	0.00127961
SMAD2	2627	2034	2330.5	1301	774	1037.5	-1.27695	1.13605e-29
PHF21A	1510	1167	1338.5	714	468	591	-1.27692	3.05476e-24
FKBP9P1	144	127	135.5	75	46	60.5	-1.27605	0.000108296
GAB1	190	170	180	112	52	82	-1.27564	2.32312e-05
SNED1	416	328	372	171	151	161	-1.27556	4.15734e-09
PHLDB2	5269	4394	4831.5	2772	1576	2174	-1.27444	5.05877e-33
MARS	11336	8718	10027	5285	3563	4424	-1.27386	1.06422e-48
GRAMD1A	2269	1673	1971	966	751	858.5	-1.27201	1.07981e-24
HSPBAP1	481	346	413.5	233	136	184.5	-1.26859	2.32881e-10
TEKT4P2	550	417	483.5	258	171	214.5	-1.26757	3.85683e-12
POU6F1	446	364	405	218	143	180.5	-1.26713	1.04206e-10
SCARF2	1619	1336	1477.5	656	622	639	-1.26487	1.11391e-15
BBS5	202	158	180	103	59	81	-1.26327	1.13418e-05
AMER1	1292	1111	1201.5	706	387	546.5	-1.26265	6.80259e-19
CCDC50	5329	4077	4703	2618	1604	2111	-1.2612	8.40146e-38
TMEM268	1276	1021	1148.5	594	426	510	-1.26116	2.82993e-21
XPO4	2104	1707	1905.5	1096	630	863	-1.25964	2.00489e-25
MBD4	2146	1619	1882.5	1051	641	846	-1.25818	9.25108e-27
FYTTD1	7130	5658	6394	3746	2075	2910.5	-1.25779	3.27375e-32
RUFY3	646	513	579.5	328	195	261.5	-1.25757	2.07724e-13
ZDHHC20	1452	1192	1322	791	418	604.5	-1.25621	6.37684e-19
GRB10	4325	3367	3846	2042	1394	1718	-1.25562	8.6052e-38
LOC389906	319	200	259.5	142	89	115.5	-1.25553	6.38516e-07
TANC2	5289	4815	5052	2803	1781	2292	-1.255	2.11717e-33
JADE3	1000	816	908	544	287	415.5	-1.25366	8.53533e-16
ZIC5	73	68	70.5	39	25	32	-1.25168	0.00644434
MBD5	343	277	310	171	109	140	-1.25013	1.4532e-08
PLEKHH3	1281	1083	1182	565	482	523.5	-1.24759	6.26237e-17
RNASEH2B	1037	802	919.5	534	305	419.5	-1.2449	3.64492e-17
HIVEP1	964	881	922.5	506	334	420	-1.24416	4.0163e-17
SLC16A1-AS1	183	138	160.5	88	57	72.5	-1.24351	3.78008e-05
PFDN2	4314	3110	3712	1860	1434	1647	-1.24315	2.54366e-28
DDX21	29023	22522	25772.5	15199	8480	11839.5	-1.24301	7.82979e-36
SLC33A1	1840	1462	1651	954	556	755	-1.24218	7.86331e-24
WBP4	732	599	665.5	378	230	304	-1.23979	1.57467e-14
CUL5	1716	1393	1554.5	908	520	714	-1.23947	1.68996e-22
RFX7	2124	1801	1962.5	1138	667	902.5	-1.23874	4.58897e-25
ITSN2	1383	1160	1271.5	725	440	582.5	-1.2385	2.40192e-21
ETS1	6963	5409	6186	3443	2187	2815	-1.23803	1.84266e-41
CROCC	467	340	403.5	197	162	179.5	-1.2379	1.88329e-09
SMAD1	1150	950	1050	602	361	481.5	-1.23704	4.32366e-19
BIRC3	5644	4545	5094.5	3104	1630	2367	-1.23636	4.54031e-26
DMPK	822	630	726	339	304	321.5	-1.23586	1.7663e-12
ZNF696	676	515	595.5	320	219	269.5	-1.2358	1.56156e-13
ANKMY1	667	504	585.5	327	206	266.5	-1.23561	2.79384e-13
CFAP97	6186	4937	5561.5	3419	1761	2590	-1.23511	5.05673e-25
PTPN3	269	198	233.5	137	77	107	-1.2351	1.44376e-06
CYP2R1	402	319	360.5	221	113	167	-1.23488	1.23293e-08
OXR1	1569	1319	1444	846	487	666.5	-1.23434	2.08272e-21
ACAP2	3637	3002	3319.5	1937	1126	1531.5	-1.23396	4.83277e-30
UHRF1BP1	2243	1950	2096.5	1225	714	969.5	-1.23355	1.08366e-24
HSPA13	3669	3059	3364	2008	1114	1561	-1.23265	4.40895e-27
LOC155060	128	112	120	47	58	52.5	-1.23263	0.00135114
ABCA10	308	253	280.5	162	96	129	-1.2323	1.12321e-07
PPM1M	159	143	151	73	63	68	-1.23129	0.000110424
SBDSP1	1492	1174	1333	765	460	612.5	-1.23057	8.36647e-22
TMEM138	1434	1234	1334	705	509	607	-1.2303	2.57759e-21
PTPDC1	1305	1027	1166	674	399	536.5	-1.23023	5.67028e-20
LRRC49	793	631	712	399	253	326	-1.23011	2.84617e-15
MSL2	1564	1283	1423.5	863	462	662.5	-1.22939	3.50009e-19
SH3RF1	624	501	562.5	309	205	257	-1.22902	5.26577e-13
KLF11	496	431	463.5	258	168	213	-1.22812	4.34321e-11
SDCCAG8	693	511	602	350	204	277	-1.22648	7.84768e-13
FIG4	630	513	571.5	320	205	262.5	-1.22601	4.73849e-13
CCSER2	3269	2720	2994.5	1801	992	1396.5	-1.22598	1.15805e-25
RWDD2A	325	269	297	166	107	136.5	-1.22544	4.77361e-08
EIF4EBP1	4394	3603	3998.5	2041	1576	1808.5	-1.22534	6.5161e-30
RIPK2	1227	930	1078.5	583	400	491.5	-1.2248	1.22317e-19
MAP3K14	625	498	561.5	276	230	253	-1.2236	1.38634e-11
CDK17	1932	1516	1724	974	614	794	-1.22178	1.64597e-25
TAB2	4166	3332	3749	2284	1226	1755	-1.22134	1.31812e-25
NCOA1	1100	868	984	585	330	457.5	-1.22067	4.30075e-17
DEPTOR	174	162	168	99	58	78.5	-1.2189	4.44434e-05
SLC18A2	321	315	318	186	112	149	-1.21676	8.80213e-08
ZNF146	8409	6510	7459.5	4649	2384	3516.5	-1.21622	1.09885e-24
ZCCHC8	1225	934	1079.5	629	373	501	-1.21523	1.34684e-18
RNF135	741	617	679	374	253	313.5	-1.2144	1.87806e-14
TLK2	1489	1175	1332	754	479	616.5	-1.21403	4.17145e-22
HLF	121	116	118.5	69	42	55.5	-1.2136	0.000594019
HDHD2	771	660	715.5	434	239	336.5	-1.21226	1.65968e-13
SNORD22	153	130	141.5	78	53	65.5	-1.21165	0.000148979
RBM7	874	670	772	478	248	363	-1.21149	2.24722e-13
SAMD10	156	125	140.5	74	55	64.5	-1.21089	0.000165819
DUSP5	2802	2167	2484.5	1370	922	1146	-1.21076	4.49984e-30
ZC3H8	1570	1248	1409	846	475	660.5	-1.21073	4.15492e-20
MPHOSPH8	1175	950	1062.5	678	331	504.5	-1.20995	2.90298e-14
RBM26	2121	1758	1939.5	1130	683	906.5	-1.20981	2.81633e-25
RAPH1	3248	3198	3223	1870	1166	1518	-1.20952	4.99413e-23
SENP7	547	489	518	338	158	248	-1.20783	2.27591e-09
PARP6	1489	1161	1325	736	491	613.5	-1.20705	5.65428e-22
ZNF181	371	261	316	193	103	148	-1.20626	1.36039e-07
TFDP1	5729	4577	5153	2848	1933	2390.5	-1.20375	1.721e-38
SMAD4	1801	1465	1633	986	555	770.5	-1.20314	3.01107e-21
APC2	150	114	132	52	65	58.5	-1.20185	0.00121004
DMWD	1780	1380	1580	803	643	723	-1.20131	4.71661e-20
ANKS6	1267	1022	1144.5	647	421	534	-1.20127	5.20257e-20
MAGEF1	1401	1073	1237	670	474	572	-1.20095	2.01376e-20
STRBP	659	521	590	366	193	279.5	-1.20035	1.48315e-11
CDC42SE1	2983	2455	2719	1544	1000	1272	-1.19982	1.70942e-30
TAF1D	5011	4001	4506	2773	1507	2140	-1.19915	1.96743e-26
HES1	1873	1548	1710.5	915	671	793	-1.19823	2.48001e-23
EAF1	1903	1534	1718.5	1036	591	813.5	-1.1962	5.56334e-22
PLAGL2	1496	1235	1365.5	776	505	640.5	-1.19537	8.0865e-22
BRPF3	1664	1367	1515.5	825	587	706	-1.19456	1.4741e-22
ARHGAP45	421	301	361	189	144	166.5	-1.19296	1.58659e-08
CAMSAP2	4744	4065	4404.5	2668	1531	2099.5	-1.19217	2.21831e-28
ZMYM4	2764	2332	2548	1578	859	1218.5	-1.19208	1.51388e-22
DGKQ	841	647	744	380	306	343	-1.19124	1.75869e-13
SUZ12P1	364	314	339	203	119	161	-1.19069	2.75964e-08
STAC	2236	1833	2034.5	1180	741	960.5	-1.18993	3.86434e-26
FAM220A	1918	1393	1655.5	960	595	777.5	-1.18989	2.50998e-22
PTPN12	4937	3915	4426	2680	1531	2105.5	-1.18945	2.18156e-29
PKD1P4-NPIPA8	116	90	103	40	52	46	-1.18902	0.0042138
JAG2	3561	2902	3231.5	1654	1334	1494	-1.18754	2.52404e-24
MAPRE3	327	224	275.5	158	100	129	-1.1875	5.4697e-07
PANX2	106	70	88	41	39	40	-1.18722	0.0050192
B3GNT2	381	319	350	242	100	171	-1.18596	1.01707e-06
PSORS1C3	87	67	77	42	30	36	-1.18589	0.00654563
MSC-AS1	500	371	435.5	259	153	206	-1.18544	7.69496e-10
KIAA1024	172	115	143.5	80	54	67	-1.18374	0.000240452
LINC00674	1260	994	1127	672	399	535.5	-1.18371	2.09327e-18
ME2	2646	2189	2417.5	1493	828	1160.5	-1.18245	5.41565e-23
MCPH1	1562	1179	1370.5	856	457	656.5	-1.1819	2.27908e-17
ZNF525	307	237	272	176	86	131	-1.18123	1.64873e-06
MAFF	2235	1738	1986.5	994	840	917	-1.18092	4.69147e-19
SFMBT1	511	435	473	283	169	226	-1.1795	1.96659e-10
FLRT2	1121	922	1021.5	628	353	490.5	-1.17782	2.80768e-16
TMEM192	1927	1534	1730.5	992	648	820	-1.17765	2.34477e-24
MFSD2A	569	480	524.5	269	221	245	-1.17726	1.7615e-10
YARS	8984	7077	8030.5	4544	3059	3801.5	-1.17446	7.93955e-41
KLF12	561	442	501.5	307	174	240.5	-1.1743	1.30117e-10
C9orf85	441	352	396.5	241	139	190	-1.17418	4.18353e-09
TRIM32	1011	736	873.5	459	356	407.5	-1.17409	1.43762e-14
TTC39C	932	731	831.5	467	320	393.5	-1.17311	1.05609e-15
BCLAF3	324	256	290	184	96	140	-1.17273	5.69385e-07
SETD4	726	522	624	358	233	295.5	-1.17159	1.72839e-12
DESI2	4005	3204	3604.5	2251	1237	1744	-1.17056	7.59616e-25
NDFIP2	695	562	628.5	392	215	303.5	-1.17016	6.30878e-12
HBEGF	1138	801	969.5	575	349	462	-1.16878	1.14247e-15
KC6	80	65	72.5	41	28	34.5	-1.1683	0.00919744
UBAP1	3206	2513	2859.5	1710	1034	1372	-1.16819	5.03499e-28
CSGALNACT2	1282	1014	1148	702	404	553	-1.16782	1.32255e-17
IER3	5700	4027	4863.5	2497	2022	2259.5	-1.16757	3.41049e-23
GRPEL2	2062	1734	1898	1180	662	921	-1.16614	6.82203e-21
FAN1	2422	1943	2182.5	1294	803	1048.5	-1.16464	6.95921e-26
FZD6	1658	1346	1502	908	541	724.5	-1.16416	7.89183e-21
NDEL1	922	697	809.5	487	291	389	-1.16332	1.36822e-14
ANKRD27	3296	2697	2996.5	1761	1120	1440.5	-1.16243	1.05728e-29
CCNL2	5912	4272	5092	2808	2010	2409	-1.16037	1.50905e-30
URB2	2193	1901	2047	1166	800	983	-1.15896	4.51933e-24
PGAP2	487	360	423.5	260	149	204.5	-1.15862	3.49994e-09
HNF4G	242	219	230.5	136	87	111.5	-1.15848	4.87689e-06
ZNF778	499	434	466.5	272	178	225	-1.15791	3.65212e-10
TAX1BP1	5869	4558	5213.5	3176	1874	2525	-1.15785	5.18143e-31
TXLNG	4169	3238	3703.5	2273	1320	1796.5	-1.15727	1.21293e-27
NBR2	147	132	139.5	73	60	66.5	-1.15387	0.000401918
ZNF408	628	534	581	296	254	275	-1.15324	2.4925e-10
INTS12	1668	1311	1489.5	909	538	723.5	-1.15248	2.92919e-20
PLXNA1	6620	5360	5990	3115	2546	2830.5	-1.15241	6.84566e-25
ITGA3	18094	14584	16339	8750	6768	7759	-1.15186	3.66048e-32
SNORD76	130	79	104.5	70	32	51	-1.15148	0.00365028
PNISR	3099	2204	2651.5	1686	903	1294.5	-1.1514	1.20404e-19
MROH6	129	92	110.5	48	54	51	-1.15137	0.00309982
SLC39A14	10041	8008	9024.5	5342	3401	4371.5	-1.14982	2.97145e-39
ABCA9	79	78	78.5	48	29	38.5	-1.14969	0.00806943
B4GALT4	649	535	592	394	192	293	-1.1496	6.41118e-10
TRAF3IP2-AS1	108	83	95.5	51	40	45.5	-1.14922	0.00326725
ING3	693	512	602.5	373	213	293	-1.14919	2.01052e-11
E2F7	2125	1757	1941	1157	729	943	-1.14883	5.39172e-24
TSTD2	837	619	728	426	276	351	-1.14815	1.30096e-13
RBM41	640	543	591.5	380	203	291.5	-1.14728	9.02232e-11
TUBGCP3	1873	1490	1681.5	966	658	812	-1.14539	8.32365e-23
PLXNB1	1509	1250	1379.5	744	577	660.5	-1.14518	3.70071e-18
AMMECR1L	2159	1680	1919.5	1196	684	940	-1.1446	2.71482e-21
ZHX2	310	268	289	173	109	141	-1.14458	4.57913e-07
YPEL3	86	66	76	42	31	36.5	-1.14366	0.00906773
TBRG1	1488	1259	1373.5	815	524	669.5	-1.14316	6.65122e-20
KLF7	1331	1198	1264.5	774	469	621.5	-1.14282	2.46714e-17
MYCBP2	3338	3159	3248.5	1975	1227	1601	-1.14132	1.01008e-22
MIR155HG	105	67	86	47	35	41	-1.14098	0.00648242
FBXO30	2407	1926	2166.5	1345	783	1064	-1.14058	6.80818e-23
TIGD2	562	427	494.5	325	164	244.5	-1.14053	3.84492e-09
FSIP1	95	78	86.5	50	34	42	-1.14032	0.00518386
POGK	3406	2653	3029.5	1877	1096	1486.5	-1.13997	1.04538e-25
ZRANB1	2063	1724	1893.5	1186	681	933.5	-1.13988	6.83138e-21
LLGL2	133	96	114.5	75	38	56.5	-1.13687	0.00173398
LRCH3	1358	1036	1197	768	415	591.5	-1.1361	1.19245e-15
FAM53B	1702	1388	1545	881	619	750	-1.13604	4.03922e-21
RNF146	821	659	740	440	283	361.5	-1.1358	8.36214e-14
CNST	938	715	826.5	527	289	408	-1.13488	3.29808e-13
ZZZ3	3118	2449	2783.5	1730	1014	1372	-1.13346	5.34367e-25
SIK2	863	716	789.5	471	303	387	-1.13325	2.90462e-14
BEND3P3	223	189	206	106	92	99	-1.13202	3.51489e-05
PAK2	4312	3450	3881	2446	1400	1923	-1.13099	4.67537e-26
TPRA1	2345	1797	2071	1092	893	992.5	-1.12999	5.76064e-19
MYO1C	558	446	502	271	214	242.5	-1.12951	6.83085e-10
PUS3	629	449	539	334	196	265	-1.12805	2.70725e-10
RXRA	4319	3472	3895.5	2156	1620	1888	-1.12772	3.06658e-27
PAQR6	113	79	96	50	42	46	-1.12758	0.00427671
RNF19A	1078	828	953	610	336	473	-1.12743	3.37426e-14
MATN1-AS1	112	65	88.5	41	42	41.5	-1.12467	0.00975228
KDM4A	1968	1585	1776.5	1041	703	872	-1.12374	1.05059e-22
ARHGAP32	1265	1052	1158.5	684	457	570.5	-1.12268	7.96752e-18
PLCB1	225	193	209	135	74	104.5	-1.12247	2.71958e-05
LRRC58	5506	4478	4992	3209	1787	2498	-1.1222	3.28641e-25
HERC2P9	205	206	205.5	133	74	103.5	-1.12195	5.05393e-05
ABHD18	476	342	409	280	131	205.5	-1.12158	2.39916e-07
CPEB3	85	81	83	48	34	41	-1.12147	0.00744585
MEX3A	1356	1211	1283.5	770	503	636.5	-1.12051	1.25262e-17
BCAT1	6500	5719	6109.5	4039	2147	3093	-1.11862	1.98394e-21
PCNP	9203	7183	8193	5274	2933	4103.5	-1.11846	8.45319e-27
PLEKHO2	577	477	527	298	219	258.5	-1.11769	2.0184e-10
CBARP	438	335	386.5	189	181	185	-1.11727	4.62982e-07
RAB3GAP1	3669	2859	3264	2004	1235	1619.5	-1.11711	1.08259e-27
FAH	877	690	783.5	431	333	382	-1.11675	4.91302e-13
RFX2	789	679	734	398	319	358.5	-1.11632	6.84041e-12
AP5B1	882	710	796	441	337	389	-1.1163	2.79615e-13
MED13	3128	2617	2872.5	1880	1018	1449	-1.11555	1.79476e-20
NR4A1	803	632	717.5	373	321	347	-1.1155	4.9302e-11
YAF2	759	626	692.5	414	272	343	-1.1155	8.18055e-13
AHRR	2002	1582	1792	968	774	871	-1.11539	1.482e-18
DHRS3	661	517	589	313	259	286	-1.11468	2.70191e-10
ZXDC	1032	800	916	527	373	450	-1.11464	3.86893e-15
CDYL	1804	1407	1605.5	979	615	797	-1.1136	7.25113e-21
MLF1	1213	873	1043	682	364	523	-1.11207	1.89626e-13
NFXL1	1252	1014	1133	714	420	567	-1.11204	1.99811e-16
CA5BP1	546	416	481	268	203	235.5	-1.11141	1.52957e-09
NAPRT	161	119	140	73	63	68	-1.10846	0.000703625
MET	6546	5501	6023.5	3922	2180	3051	-1.10791	1.03961e-24
CDADC1	252	177	214.5	136	78	107	-1.10781	2.91757e-05
SSH1	4980	4206	4593	2715	1852	2283.5	-1.10753	1.96444e-30
SCAPER	573	460	516.5	337	184	260.5	-1.10719	1.29963e-09
EML2	841	611	726	387	319	353	-1.1071	3.19472e-11
MED8	1316	1021	1168.5	719	447	583	-1.10693	2.79797e-17
CD40	180	134	157	83	70	76.5	-1.10664	0.000331872
PIAS2	764	610	687	423	264	343.5	-1.10513	1.79638e-12
GTF2H1	3437	2661	3049	1908	1149	1528.5	-1.10464	1.37113e-25
BAMBI	626	492	559	314	237	275.5	-1.10428	1.59816e-10
SERINC2	990	829	909.5	497	398	447.5	-1.1034	2.90096e-13
SLC9A1	1851	1550	1700.5	935	740	837.5	-1.10214	7.33784e-18
LINC00960	316	222	269	165	103	134	-1.10139	3.23892e-06
ZNF783	878	666	772	445	319	382	-1.10138	3.62117e-13
LUC7L3	4524	3349	3936.5	2475	1476	1975.5	-1.10122	7.1827e-26
CACNB1	551	457	504	322	187	254.5	-1.10105	1.01793e-09
ZNF296	202	172	187	95	88	91.5	-1.09923	0.000152069
SLC25A36	2420	1901	2160.5	1415	778	1096.5	-1.09914	2.92171e-19
RPL23AP53	364	275	319.5	209	114	161.5	-1.09911	7.19419e-07
IARS	19517	15883	17700	11262	6658	8960	-1.09854	5.87274e-33
SMAD7	313	250	281.5	159	120	139.5	-1.09818	1.74476e-06
VEZF1	2983	2389	2686	1672	1033	1352.5	-1.09748	3.39205e-25
GLIS2	2260	1893	2076.5	1102	936	1019	-1.09732	1.55189e-16
LINC00839	1103	884	993.5	568	419	493.5	-1.09623	4.17834e-15
DENND4A	1521	1292	1406.5	912	520	716	-1.09522	8.07236e-17
UTP23	1635	1234	1434.5	928	525	726.5	-1.09476	6.70997e-17
TTC14	958	725	841.5	554	301	427.5	-1.09421	2.20484e-12
CCDC91	287	209	248	173	81	127	-1.0935	2.68262e-05
ZBTB7B	907	674	790.5	440	341	390.5	-1.0932	2.18085e-12
EDNRB	1138	965	1051.5	684	389	536.5	-1.09146	1.64794e-14
NSD3	3238	2589	2913.5	1894	1075	1484.5	-1.09131	3.10683e-22
FAR2	245	192	218.5	142	80	111	-1.09069	2.66802e-05
TET3	1938	1630	1784	1043	745	894	-1.09031	1.89205e-20
RMND5A	3555	2984	3269.5	2095	1239	1667	-1.089	3.23245e-24
LAMB2	7407	6049	6728	3714	2951	3332.5	-1.08899	1.81376e-24
SLC25A32	2198	1803	2000.5	1313	735	1024	-1.08769	5.79973e-19
NR2C2AP	1131	869	1000	614	395	504.5	-1.08631	1.93026e-15
IRAK1	9859	7762	8810.5	5037	3749	4393	-1.08554	3.01906e-30
YRDC	1343	1075	1209	700	511	605.5	-1.08527	1.02819e-16
MTHFD1L	2914	2392	2653	1610	1076	1343	-1.08193	3.07631e-25
IFT88	220	197	208.5	123	88	105.5	-1.08148	4.17945e-05
NKAPD1	1216	968	1092	735	390	562.5	-1.08145	1.62557e-13
MAK16	2592	2035	2313.5	1554	830	1192	-1.08133	5.66177e-18
LINC00958	3004	2346	2675	1754	989	1371.5	-1.08122	5.34151e-21
AP1AR	1661	1306	1483.5	1025	512	768.5	-1.08105	1.02089e-13
EBPL	1595	1230	1412.5	911	533	722	-1.07893	2.84063e-17
VPS37B	2189	1678	1933.5	1121	819	970	-1.07887	1.4539e-20
THBS3	312	276	294	174	124	149	-1.07869	1.65961e-06
PCBP4	1440	1162	1301	711	585	648	-1.07867	1.1689e-14
FGFRL1	1670	1276	1473	770	683	726.5	-1.07805	2.53096e-13
REXO4	2684	2119	2401.5	1434	993	1213.5	-1.0772	6.36759e-24
OSTF1	203	136	169.5	100	70	85	-1.07707	0.000264474
FAM83G	597	502	549.5	284	261	272.5	-1.0765	2.36608e-08
PPP1R26	1444	1205	1324.5	799	546	672.5	-1.07621	8.98377e-18
FNTA	3575	2790	3182.5	1973	1265	1619	-1.07619	1.10412e-26
IBTK	3941	3099	3520	2356	1281	1818.5	-1.07618	1.36761e-20
ZNF827	2208	1822	2015	1287	779	1033	-1.07614	5.84146e-21
KANSL3	3611	2874	3242.5	2000	1299	1649.5	-1.07609	3.806e-27
NSUN4	1290	981	1135.5	697	455	576	-1.07605	2.35385e-16
PPP1R13L	2076	1719	1897.5	1021	868	944.5	-1.076	1.34485e-15
KCMF1	6368	5013	5690.5	3572	2235	2903.5	-1.076	7.0518e-31
TAB3	1303	1123	1213	796	456	626	-1.07575	3.7485e-15
CCNB1IP1	4461	3492	3976.5	2496	1561	2028.5	-1.07574	4.79612e-28
CRTC3	1931	1591	1761	1135	674	904.5	-1.07544	2.53346e-19
HK2	4199	3353	3776	2290	1542	1916	-1.07544	1.30992e-28
ZNF322	155	137	146	105	48	76.5	-1.07505	0.00104385
MXI1	2577	2059	2318	1517	870	1193.5	-1.07441	1.56823e-20
COL16A1	11620	9042	10331	5617	4652	5134.5	-1.07369	3.88499e-22
SCAND2P	271	234	252.5	159	100	129.5	-1.07262	7.82409e-06
HSBP1L1	502	392	447	255	195	225	-1.07215	1.39185e-08
TIMM44	3842	2889	3365.5	2002	1400	1701	-1.07163	8.06007e-26
CCNI	6683	5441	6062	3774	2427	3100.5	-1.07157	7.97163e-32
U2SURP	9304	7133	8218.5	5488	3023	4255.5	-1.07041	7.98652e-24
MSX2	117	69	93	50	42	46	-1.06987	0.0092246
TMCC1	514	455	484.5	307	192	249.5	-1.06952	4.39299e-09
INSR	868	708	788	451	345	398	-1.06945	2.90303e-12
ACSM3	105	69	87	57	32	44.5	-1.06914	0.00994549
GSK3B	3604	2826	3215	2082	1230	1656	-1.06909	7.87145e-24
AHSA2P	589	496	542.5	299	247	273	-1.0686	4.07922e-09
TRMT10C	2627	2058	2342.5	1588	848	1218	-1.06809	1.27151e-17
PTP4A3	171	113	142	68	71	69.5	-1.06801	0.00195123
GPR63	183	152	167.5	101	70	85.5	-1.06699	0.000238074
ZNF84	1106	805	955.5	589	385	487	-1.0659	4.07606e-14
PAK1IP1	3238	2482	2860	1862	1092	1477	-1.06438	2.73086e-22
ZNF251	481	381	431	272	171	221.5	-1.06398	1.56535e-08
RP9	357	301	329	211	129	170	-1.06324	5.86452e-07
DNHD1	395	316	355.5	198	161	179.5	-1.06282	4.8503e-07
GTF2IRD1	2118	1631	1874.5	1115	792	953.5	-1.06279	2.1682e-20
SNHG5	11638	8824	10231	6273	4182	5227.5	-1.06252	3.97245e-34
TBPL1	285	211	248	181	80	130.5	-1.0618	6.33559e-05
ZNF768	3166	2495	2830.5	1639	1231	1435	-1.06167	2.7159e-22
TTBK2	738	621	679.5	442	263	352.5	-1.06102	3.16517e-11
INPP1	990	776	883	550	357	453.5	-1.06096	7.66622e-14
TDG	1063	885	974	635	376	505.5	-1.06066	6.52238e-14
MED30	292	203	247.5	142	108	125	-1.06041	1.84974e-05
CHD2	4301	3600	3950.5	2482	1598	2040	-1.0596	3.51645e-27
SLC25A19	686	499	592.5	353	250	301.5	-1.05955	2.91933e-10
FRS2	1362	1159	1260.5	831	483	657	-1.0588	2.06721e-15
URI1	4201	3396	3798.5	2487	1463	1975	-1.05872	2.71841e-24
LATS2	659	561	610	393	240	316.5	-1.05863	1.59065e-10
CCDC9	640	469	554.5	295	260	277.5	-1.05851	1.90197e-08
XRRA1	885	725	805	514	319	416.5	-1.0584	8.15451e-13
BCL9	353	267	310	190	128	159	-1.05651	1.18944e-06
SYDE2	233	203	218	153	77	115	-1.05538	7.75062e-05
ARHGEF25	422	356	389	218	178	198	-1.05422	2.52546e-07
KLHL8	1543	1279	1411	935	540	737.5	-1.05375	3.06462e-16
SH2B3	3560	3016	3288	2026	1371	1698.5	-1.05357	3.83679e-25
WDR5B	483	390	436.5	272	179	225.5	-1.05302	1.61067e-08
SLC25A26	736	564	650	377	286	331.5	-1.05222	1.19725e-10
WDR43	8751	6607	7679	5058	2947	4002.5	-1.05185	2.86288e-26
PLEKHH1	129	127	128	74	58	66	-1.05135	0.00196653
MTIF3	703	504	603.5	425	210	317.5	-1.05043	1.50171e-08
C3orf33	387	274	330.5	213	129	171	-1.05041	1.10469e-06
NR6A1	92	90	91	57	38	47.5	-1.04961	0.00847916
PVR	10540	8228	9384	5709	3951	4830	-1.04915	5.60414e-33
KIF7	728	559	643.5	352	300	326	-1.04803	1.83492e-09
KRT80	8494	6896	7695	4610	3310	3960	-1.04752	6.31902e-30
LINC02210	164	157	160.5	102	66	84	-1.04748	0.000492073
PHC2	8360	6482	7421	4461	3167	3814	-1.04732	2.65929e-30
ZSCAN21	293	198	245.5	154	99	126.5	-1.04704	2.35556e-05
KIAA0753	687	543	615	394	246	320	-1.04687	1.2914e-10
TRIM16L	517	418	467.5	291	194	242.5	-1.04588	7.53898e-09
SCAF8	3279	2730	3004.5	1964	1186	1575	-1.04552	7.75935e-23
ZNF655	2839	2271	2555	1713	975	1344	-1.04482	7.36103e-20
FBXO36	256	199	227.5	154	85	119.5	-1.04416	4.28255e-05
RPL17	2858	2169	2513.5	1593	1019	1306	-1.04378	1.12432e-22
RAB5A	3083	2440	2761.5	1843	1061	1452	-1.04327	9.45924e-21
EFNB1	481	389	435	270	182	226	-1.04245	2.29927e-08
R3HCC1L	819	653	736	478	292	385	-1.04233	9.33177e-12
ZPR1	2634	2011	2322.5	1508	919	1213.5	-1.04216	4.4609e-21
RIOX2	2539	1944	2241.5	1453	889	1171	-1.04207	6.46397e-21
SLC25A15	1101	849	975	643	379	511	-1.0415	1.67238e-13
CCNL1	2307	1812	2059.5	1352	809	1080.5	-1.04053	8.22099e-20
S100A9	117	80	98.5	70	34	52	-1.04035	0.00821009
RSAD1	1942	1473	1707.5	1086	693	889.5	-1.04021	5.33516e-19
CCDC126	142	119	130.5	77	58	67.5	-1.04014	0.00160687
TRAPPC6A	220	180	200	111	94	102.5	-1.03919	0.000146001
FOSL1	7142	5685	6413.5	3800	2814	3307	-1.03895	7.11203e-27
CYFIP2	1025	889	957	618	388	503	-1.03877	1.83396e-13
USP45	1052	867	959.5	660	360	510	-1.0352	3.42037e-12
ATF2	1355	1067	1211	828	456	642	-1.03498	7.53744e-14
AKAP11	2425	2175	2300	1519	920	1219.5	-1.03432	1.10201e-18
SRC	1753	1518	1635.5	993	713	853	-1.03417	2.37697e-17
MRPS31	672	491	581.5	377	232	304.5	-1.03378	9.8317e-10
ABI3BP	7616	6080	6848	4650	2623	3636.5	-1.03377	1.43665e-23
STAT5B	1071	870	970.5	629	392	510.5	-1.03365	7.44441e-14
GATAD1	2229	1837	2033	1357	796	1076.5	-1.03335	9.03858e-19
PGPEP1	466	384	425	270	176	223	-1.03298	4.2413e-08
SENP6	3744	2848	3296	2224	1265	1744.5	-1.03261	1.46659e-20
CCDC71	988	724	856	512	374	443	-1.03176	3.14885e-12
LIPT1	224	182	203	155	65	110	-1.03108	0.000404271
JMY	984	824	904	587	367	477	-1.03096	4.04556e-13
SGPL1	2210	1715	1962.5	1284	784	1034	-1.03095	1.6596e-19
ANKRD13D	665	517	591	338	272	305	-1.02939	2.73922e-09
ZBTB12	194	164	179	100	85	92.5	-1.02916	0.000355576
RABEP1	2304	1806	2055	1429	766	1097.5	-1.02877	5.67017e-16
BORCS7	472	359	415.5	290	153	221.5	-1.02708	3.14645e-07
RBCK1	6373	5020	5696.5	3309	2583	2946	-1.02654	1.47506e-22
OSGIN2	653	538	595.5	359	264	311.5	-1.02436	7.63559e-10
FBXO28	2608	2091	2349.5	1631	887	1259	-1.02411	5.28692e-17
MIA2	1841	1334	1587.5	1117	582	849.5	-1.02311	2.93727e-13
THAP9-AS1	2490	1968	2229	1558	834	1196	-1.02307	3.61469e-16
TYW5	457	339	398	278	147	212.5	-1.02283	5.8743e-07
SIM2	924	726	825	455	395	425	-1.02229	4.35375e-10
USP38	1628	1282	1455	939	599	769	-1.0221	2.84063e-17
MFSD6	644	509	576.5	396	220	308	-1.02152	3.61307e-09
CTSD	18180	14879	16529.5	9606	7562	8584	-1.02143	4.43871e-24
KCTD7	222	192	207	131	88	109.5	-1.02137	9.53989e-05
JUNB	3747	2903	3325	1868	1560	1714	-1.02125	5.14181e-17
BCDIN3D	202	167	184.5	117	78	97.5	-1.02053	0.000215386
IPO5	12232	9951	11091.5	7383	4450	5916.5	-1.02004	7.60071e-29
PTAR1	2096	1863	1979.5	1347	780	1063.5	-1.02003	1.43326e-16
TRAF3	5991	4828	5409.5	3385	2316	2850.5	-1.0195	2.17452e-28
MAML3	643	500	571.5	374	232	303	-1.01934	1.20595e-09
CCDC57	994	679	836.5	474	388	431	-1.01881	4.41256e-10
PRTG	169	154	161.5	100	71	85.5	-1.01811	0.00061129
NSRP1	2957	2183	2570	1755	993	1374	-1.01616	5.44858e-18
ULK2	271	198	234.5	139	106	122.5	-1.01488	5.08797e-05
ZNF398	1053	931	992	692	381	536.5	-1.01464	1.16086e-11
PHC1	351	262	306.5	191	132	161.5	-1.01407	3.48355e-06
MIS12	820	699	759.5	522	296	409	-1.01382	1.06886e-10
LINC01446	396	327	361.5	250	139	194.5	-1.01361	1.05427e-06
C19orf48	5725	4367	5046	2756	2439	2597.5	-1.01272	2.34804e-15
MAP3K10	707	547	627	353	299	326	-1.01183	6.98863e-09
LRIF1	1296	1055	1175.5	815	453	634	-1.01148	2.76901e-13
WAPL	4496	3618	4057	2860	1537	2198.5	-1.01104	2.59377e-18
BMI1	264	232	248	164	102	133	-1.01059	2.87431e-05
PKP4	2854	2363	2608.5	1733	1065	1399	-1.00976	5.14545e-21
LONP1	9118	7216	8167	4694	3822	4258	-1.00869	2.57032e-20
TIMM10B	930	844	887	592	365	478.5	-1.00668	1.16528e-11
DYNC2H1	1030	1096	1063	738	426	582	-1.00665	9.24505e-10
REV1	1826	1456	1641	1114	653	883.5	-1.00661	1.59942e-16
NBPF8	162	130	146	99	58	78.5	-1.00644	0.00122561
FBXO42	1119	934	1026.5	667	432	549.5	-1.00603	9.51283e-14
TJAP1	1439	1081	1260	771	559	665	-1.00562	8.53348e-15
QTRT2	2066	1615	1840.5	1281	711	996	-1.00481	8.97465e-16
ZNF548	370	280	325	212	135	173.5	-1.00463	2.24032e-06
ZNF12	1523	1201	1362	962	517	739.5	-1.00406	2.62235e-13
AGO4	442	383	412.5	280	166	223	-1.0035	2.43469e-07
NIPAL2	366	290	328	229	126	177.5	-1.00337	3.64227e-06
PELI3	474	395	434.5	238	216	227	-1.00273	1.1e-06
SCMH1	1743	1357	1550	987	666	826.5	-1.00188	2.54461e-17
ZFAND2A	723	508	615.5	385	267	326	-1.00153	1.94774e-09
XPO5	6890	5490	6190	4039	2602	3320.5	-1.00089	1.99476e-28
AGRN	10277	8465	9371	5254	4538	4896	-1.00012	5.81552e-17
